# Supplementary material for: Bioengineered 3D models of human pancreatic cancer recapitulate in vivo tumour biology
Source: Nat Commun. 2021 Sep 24;12:5623. doi: 10.1038/s41467-021-25921-9 (PMC8463670; doi:10.1038/s41467-021-25921-9)
Supplement: Supplementary file 3 — Supplementary Data 1 [file 41467_2021_25921_MOESM3_ESM.xlsx]

## Sheet: Gene_lists
Name	BASAL	CLASSICAL	KEGG_ECM_RECEPTOR_INTERACTION	HYALURONAN_REGULATION	LYTLE_CSC_SIGNATURE	KEGG_OXIDATIVE_PHOSPHORYLATION	KEGG_GLYCOLYSIS_GLUCONEOGENESIS	CSC_FACTORS
Description	Top common genes for basal-like, squamous and quasi-mesenchymal subtypes	Top common genes for classical and pancreatic progenitor subtypes	http://www.gsea-msigdb.org/gsea/msigdb/cards/KEGG_ECM_RECEPTOR_INTERACTION	Genes involved in hyaluronan secretion, binding and degradation.	PDAC CSC signature described by Lytle et al.	http://www.gsea-msigdb.org/gsea/msigdb/cards/KEGG_OXIDATIVE_PHOSPHORYLATION	http://www.gsea-msigdb.org/gsea/msigdb/cards/KEGG_GLYCOLYSIS_GLUCONEOGENESIS	Manually curated list of proteins involved in PDAC CSC maintenance and self-renewal according to the literature.
Genes	VGLL1	BTNL8	GP1BA	HAS1	SPRED2	ATP6V1G1	ACSS2	POU5F1
	UCA1	FAM3D	COL6A2	HAS2	PLEKHG3	UQCR10	GCK	SOX2
	S100A2	PRR15L	COL6A3	HAS3	FLNB	NDUFA5	PGK2	KLF4
	LY6D	AGR3	GP1BB	HYAL1	LMO7	NDUFA4	PGK1	PPARGC1A
	SPRR3	CTSE	COL5A2	HYAL2	ABLIM1	COX6CP3	PDHB	NANOG
	SPRR1B	TMEM238L	COL6A1	HYAL3	FGFR2	PPA2	PDHA1	NODAL
	LEMD1	TMEM45B	LAMA1	HYAL4	HS6ST1	ATP5MF	PDHA2	ISG15
	KRT15	TFF1	VWF	SPAM1	CNNM4	NDUFS7	PGM2	PGLYRP1
	AIM2	TFF2	HSPG2	TNFAIP6	2010300C02RIK	MT-CYB	TPI1	CXCR4
	GPM6B	TFF3	TNN	HAPLN1	NCK2	ATP6V0A1	ACSS1	CXCL12
	NT5E	MUC13	FN1	HAPLN2	KLF7	ATP6V1G2	FBP1	INHBA
	ITGA6	FOXA2	ITGA9	HAPLN3	CREB1	ATP6V0B	ADH1B	PROM1
	ITGB4	FOXA3	GP9	HAPLN4	METTL21A	ATP5PO	HK2	CD44
	EGFR	PDX1	COMP	CD44	ARPC2	MT-CO2	ADH1C	MET
	TP63	MNX1	IBSP	HMMR	PNKD	MT-CO1	HK1	ALDH1A1
	TGFB1I1	HNF1A	CD36	LYVE1	TMBIM1	ATP6AP1	HK3	DCLK1
	MYC	HNF1B	CHAD	LAYN	PTMA	COX8C	ADH4	LGR5
		HNF4A	GP5	STAB2	SH3BP4	MT-CO3	PGAM2	CAMP
		HNF4G	VTN	CEMIP	GPR39	COX5B	ADH5	CD24
		HES1	THBS4	CEMIP2	AA986860	COX4I1	PGAM1	CD47
		GATA6	ITGA4	C1QBP	SLC26A9	ATP6V0A4	ADH1A	ERBB2
			ITGA3	ACAN	ELK4	ATP12A	ALDOC	P2RX7
			ITGA2B	BCAN	MFSD4	MT-ATP6	ALDH7A1	ACVR1C
			ITGA7	NCAN	PPP1R15B	MT-ATP8	LDHAL6B	CFC1
			ITGA5	VCAN	PLEKHA6	ATP5PD	PKLR	CCR7
			COL5A1		ELF3	NDUFA2	LDHAL6A	SOX9
			COL4A6		RNPEP	NDUFA3	ENO1	FAM83A
			ITGA11		5730559C18RIK	NDUFA1	PKM	MAP1LC3A
			SV2C		NEK7	ATP5MC1P5	PFKP	NOTCH1
			COL2A1		LAMC2	UQCRQ	BPGM	TBX3
			COL3A1		CAPN2	ATP6V1H	PCK2	ACVR1B
			COL4A1		IRF6	ATP5F1D	PCK1	NES
			AGRN		A130010J15RIK	LHPP	ALDH1B1	MSI1
			COL4A2		TRAF3IP3	ATP6V0D2	ALDH2	MSI2
			COL4A4		RNF217	COX7A2L	ALDH3A1	RORC
			ITGB3		FOXO3	ATP5MC3	AKR1A1
			ITGB4		REEP3	ATP6V1C2	FBP2
			RELN		PTBP1	ATP5MC2	PFKM
			ITGB5		CIRBP	ATP5MC1	PFKL
			ITGB6		ONECUT3	ATP5PB	LDHC
			ITGB7		MKNK2	ATP5F1E	GAPDH
			LAMC2		MOB3A	COX5A	ENO3
			ITGAV		NFIC	TCIRG1	ENO2
			ITGB1		TMPO	UQCRHL	PGAM4
			LAMB2		TMCC3	ATP4B	ADH7
			SPP1		SPTBN1	ATP6V1D	ADH6
			LAMB3		WWC1	ATP4A	LDHB
			LAMC1		CLINT1	ATP5F1A	ALDH1A3
			COL1A1		SQSTM1	ATP5PF	ALDH3B1
			LAMA4		MGAT4B	ATP5ME	ALDH3B2
			LAMA5		UBE2B	SDHA	ALDH9A1
			LAMB1		ZCCHC10	ATP6V1A	ALDH3A2
			COL1A2		AFF4	ATP6V1E1	GALM
			ITGA10		SREBF1	NDUFA4L2	ALDOA
			GP6		TOM1L2	ATP6V1B2	DLD
			ITGA8		SLC43A2	ATP6V1B1	DLAT
			LAMB4		PITPNA	ATP6V1C1	ALDOB
			TNR		MYO18A	ATP6V0C	G6PC2
			CD47		GM10277	COX10	LDHA
			SV2A		HNF1B	COX8A	G6PC
			CD44		TUBD1	COX7C	PGM1
			DAG1		RNF43	SDHD	GPI
			TNXB		MSI2	SDHB
			LAMA3		LUC7L3	SDHC
			LAMA2		ANKRD40	ATP6V1G3
			SDC3		ABCC3	COX7B
			ITGB8		ITGA3	COX7A1
			ITGA6		FAM117A	COX7A2
			ITGA2		THRA	COX6C
			ITGA1		KRT20	COX17
			SV2B		KRT23	ATP5F1B
			TNC		KRT19	COX6B1
			COL11A1		JUP	ATP5F1C
			LAMC3		UBTF	ATP6V1F
			COL11A2		KPNA2	COX7B2
			HMMR		OTOP2	ATP6V0A2
			SDC2		OTOP3	UQCRB
			SDC4		HID1	ATP6V0D1
			COL5A3		TSEN54	COX6A2
			THBS3		LLGL2	COX6A1
			COL6A6		SAP30BP	UQCRH
			THBS2		ITGB4	UQCRFS1
			SDC1		UBALD2	UQCRC2
			THBS1		TMC6	UQCRC1
					TMC8	NDUFB3
					GM20708	NDUFB1
					TK1	NDUFB2
					AFMID	NDUFA10
					TIMP2	NDUFAB1
					CBX4	ATP6V0E2
					BAHCC1	MT-ND6
					SLC25A10	NDUFA9
					TBCD	MT-ND5
					SDC1	NDUFA7
					GM9887	NDUFA8
					ARF6	UQCR11
					ACTN1	NDUFA6
					TTLL5	NDUFV3
					CCDC88C	ATP6V1E2
					CLMN	MT-ND4
					4930408O17RIK	MT-ND4L
					EVL	MT-ND2
					DEGS2	COX6B2
					PPP2R5C	PPA1
					EIF5	MT-ND3
					AKT1	COX4I2
					ZBTB42	MT-ND1
					CRIP2	ATP5MG
					CRIP1	ATP6V0E1
					4930427A07RIK	NDUFA11
					IGHA	NDUFB10
					SLC22A23	NDUFS8
					OCLN	NDUFC1
					DNASE1L3	NDUFC2
					OIT1	NDUFS1
					OXSM	NDUFV2
					NGLY1	NDUFB6
					VDAC2	NDUFS4
					ANXA11	NDUFB7
					TRAC	NDUFV1
					ITM2B	NDUFB8
					ABCC4	NDUFS6
					MBNL2	NDUFB9
					FARP1	NDUFS5
					YWHAZ	NDUFS2
					GM10384	NDUFB4
					D15ERTD621E	NDUFS3
					CARD10	NDUFB5
					CDC42EP1	CYC1
					LGALS2	COX11
					JOSD1	COX15
					GTPBP1
					SREBF2
					POLDIP3
					CYB5R3
					WNT7B
					GRAMD4
					PIM3
					MAPK11
					PLXNB2
					DENND6B
					VDR
					LIMA1
					KRT80
					KRT8
					KRT18
					GLIS2
					PPL
					HES1
					TMEM44
					PAK2
					TNK2
					CXADR
					ETS2
					TCTE2
					GGNBP1
					ITPR3
					HMGA1
					D17WSU92E
					PPARD
					TFF2
					TFF1
					TMPRSS3
					SLC37A1
					SFTA2
					GM9573
					DPCR1
					MRPS18B
					PPP1R10
					1700001C19RIK
					AI661453
					ZFP36L2
					THADA
					EPCAM
					NPC1
					B4GALT6
					ETF1
					HSPA9
					CYSTM1
					PFDN1
					PCDH1
					ONECUT2
					ATP8B1
					TSHZ1
					ZADH2
					CPT1A
					CHKA
					CLCF1
					POLD4
					SSH3
					POLA2
					LCOR
					MMS19
					UBTD1
					PEO1
					LZTS2
					PDZD7
					FAM107B
					ETL4
					EHMT1
					ARRDC1
					PRRC2B
					FAM102A
					DAB2IP
					ITGB6
					ITGA6
					SESTD1
					CTNND1
					GM28635
					CD82
					EHF
					MEIS2
					DLL4
					SHF
					MAL
					FAM110A
					EPB41L1
					SDC4
					SYS1
					PARD6B
					NFATC2
					LAMA5
					ANXA5
					1810062G17RIK
					ZBTB7B
					S100A11
					S100A10
					PRUNE
					FAM63A
					OTUD7B
					HIPK1
					PALMD
					4930455H04RIK
					4930432M17RIK
					F3
					SGMS2
					PTPN3
					JUN
					E130114P18RIK
					NFIA
					PRDX1
					ST3GAL3
					STK40
					C77080
					TINAGL1
					AHDC1
					SLC9A1
					FAM46B
					TRNP1
					SFN
					ZDHHC18
					PIGV
					IFNLR1
					RAP1GAP
					TMEM51
					CASZ1
					SLC25A33
					H6PD
					GNB1
					NADK
					0610040J01RIK
					SHROOM3
					2900026A02RIK
					MYO1H
					KCTD10
					UBE3B
					TCTN1
					PPTC7
					ATP2A2
					CLIP1
					HIP1R
					NCOR2
					CLDN3
					BRI3
					BAIAP2L1
					BPGM
					ZC3HAV1
					HNRNPA2B1
					CBX3
					NT5C3
					VMN1R4
					POLR1A
					CAPG
					PCBP1
					CHCHD4
					TMEM43
					XPC
					MAGI1
					FOXP1
					THUMPD3
					ATG7
					PPARG
					ZFP422
					MICAL3
					PEX26
					SLC2A3
					FOXJ2
					LAG3
					PTMS
					TEAD4
					BC035044
					DUSP16
					DDX47
					GPRC5A
					ETNK1
					BHLHE41
					PPFIBP1
					1700034J05RIK
					VASP
					FOSB
					CBLC
					DEDD2
					ZFP526
					GSK3A
					ERF
					ITPKC
					ADCK4
					SAMD4B
					PAK4
					ACTN4
					EIF3K
					YIF1B
					2200002D01RIK
					SPINT2
					SIPA1L3
					RHPN2
					SPHK2
					RPL18
					FAM83E
					ABHD17C
					CAPN5
					MRPL48
					RAB6A
					PPFIBP2
					RRAS2
					ITPRIPL2
					TMC5
					TACC2
					CTBP2
					PWWP2B
					ARHGEF18
					ZFP703
					RAB11FIP1
					DUSP4
					SH3RF1
					KXD1
					FKBP8
					ADGRE5
					MMP15
					CMTM4
					SMPD3
					IL34
					SF3B3
					ZFP1
					OSGIN1
					GSE1
					FBXO31
					MAP1LC3B
					ZFPM1
					ETS1
					ICE2
					GM4978
					ANXA2
					GNAI2

## Sheet: KEGG_enrichment
SAMPLE	RANK	KEGG GENE LIST	SIZE	ES	NES	p	LEADING EDGE
UP in PA	1	KEGG_PARKINSONS_DISEASE	113	0.509249	1.81248	0	tags=12%, list=2%, signal=13%
UP in PA	2	KEGG_OXIDATIVE_PHOSPHORYLATION	120	0.468645	1.66804	0.00251889	tags=16%, list=7%, signal=17%
UP in PA	3	KEGG_RIBOSOME	83	0.484367	1.63502	0.00244499	tags=63%, list=34%, signal=95%
UP in PA	4	KEGG_ECM_RECEPTOR_INTERACTION	70	0.440042	1.43576	0.0280612	tags=29%, list=15%, signal=33%
UP in PA	5	KEGG_BLADDER_CANCER	41	0.485832	1.43012	0.0453515	tags=27%, list=12%, signal=30%
UP in PA	6	KEGG_GLYCOSAMINOGLYCAN_BIOSYNTHESIS_HEPARAN_SULFATE	25	0.485739	1.31217	0.140659	tags=16%, list=8%, signal=17%
UP in PA	7	KEGG_NATURAL_KILLER_CELL_MEDIATED_CYTOTOXICITY	87	0.375387	1.27908	0.0902613	tags=23%, list=13%, signal=26%
UP in PA	8	KEGG_JAK_STAT_SIGNALING_PATHWAY	104	0.367962	1.27088	0.0712531	tags=18%, list=10%, signal=20%
UP in PA	9	KEGG_HEMATOPOIETIC_CELL_LINEAGE	53	0.398201	1.24571	0.125604	tags=23%, list=11%, signal=25%
UP in PA	10	KEGG_LYSOSOME	119	0.34653	1.23345	0.101333	tags=39%, list=23%, signal=51%
UP in PA	11	KEGG_MTOR_SIGNALING_PATHWAY	47	0.394878	1.20964	0.155502	tags=30%, list=18%, signal=36%
UP in PA	12	KEGG_ENDOCYTOSIS	171	0.320803	1.20179	0.0960452	tags=27%, list=20%, signal=33%
UP in PA	13	KEGG_ERBB_SIGNALING_PATHWAY	82	0.353915	1.18892	0.163311	tags=20%, list=12%, signal=22%
UP in PA	14	KEGG_ALZHEIMERS_DISEASE	152	0.312426	1.1685	0.147309	tags=11%, list=9%, signal=11%
UP in PA	15	KEGG_ALDOSTERONE_REGULATED_SODIUM_REABSORPTION	31	0.420816	1.16183	0.225581	tags=29%, list=12%, signal=33%
UP in PA	16	KEGG_PHOSPHATIDYLINOSITOL_SIGNALING_SYSTEM	70	0.33852	1.11085	0.258228	tags=29%, list=16%, signal=34%
UP in PA	17	KEGG_FOCAL_ADHESION	175	0.287177	1.06854	0.29863	tags=19%, list=14%, signal=22%
UP in PA	18	KEGG_SPHINGOLIPID_METABOLISM	35	0.369384	1.05833	0.377828	tags=46%, list=22%, signal=59%
UP in PA	19	KEGG_GNRH_SIGNALING_PATHWAY	82	0.315283	1.05742	0.354369	tags=13%, list=6%, signal=14%
UP in PA	20	KEGG_PATHOGENIC_ESCHERICHIA_COLI_INFECTION	49	0.343413	1.05394	0.355505	tags=20%, list=11%, signal=23%
UP in PA	21	KEGG_CYTOKINE_CYTOKINE_RECEPTOR_INTERACTION	156	0.279913	1.04619	0.342183	tags=13%, list=8%, signal=14%
UP in PA	22	KEGG_GLIOMA	59	0.324926	1.026	0.379717	tags=19%, list=12%, signal=21%
UP in PA	23	KEGG_GLYCEROPHOSPHOLIPID_METABOLISM	65	0.315433	1.02317	0.4	tags=31%, list=16%, signal=36%
UP in PA	24	KEGG_AXON_GUIDANCE	117	0.284722	1.00885	0.414868	tags=15%, list=13%, signal=17%
UP in PA	25	KEGG_O_GLYCAN_BIOSYNTHESIS	25	0.372987	0.974633	0.479452	tags=28%, list=15%, signal=33%
UP in PA	26	KEGG_PHENYLALANINE_METABOLISM	15	0.412353	0.973846	0.479482	tags=20%, list=7%, signal=21%
UP in PA	27	KEGG_GLYCOSAMINOGLYCAN_BIOSYNTHESIS_CHONDROITIN_SULFATE	21	0.381809	0.96991	0.493151	tags=24%, list=11%, signal=27%
UP in PA	28	KEGG_SMALL_CELL_LUNG_CANCER	80	0.293545	0.960405	0.516539	tags=19%, list=13%, signal=21%
UP in PA	29	KEGG_VEGF_SIGNALING_PATHWAY	65	0.293052	0.948479	0.541568	tags=22%, list=13%, signal=25%
UP in PA	30	KEGG_CALCIUM_SIGNALING_PATHWAY	124	0.261785	0.94682	0.613811	tags=19%, list=13%, signal=22%
UP in PA	31	KEGG_NEUROTROPHIN_SIGNALING_PATHWAY	117	0.262658	0.929262	0.609626	tags=24%, list=18%, signal=29%
UP in PA	32	KEGG_P53_SIGNALING_PATHWAY	65	0.290227	0.925798	0.607143	tags=12%, list=5%, signal=13%
UP in PA	33	KEGG_GLYCOSAMINOGLYCAN_DEGRADATION	19	0.364275	0.919185	0.572707	tags=47%, list=27%, signal=64%
UP in PA	34	KEGG_TYROSINE_METABOLISM	29	0.332335	0.907359	0.594017	tags=14%, list=8%, signal=15%
UP in PA	35	KEGG_HUNTINGTONS_DISEASE	166	0.221954	0.832147	0.881215	tags=5%, list=5%, signal=6%
UP in PA	36	KEGG_TASTE_TRANSDUCTION	19	0.320164	0.808311	0.72315	tags=11%, list=3%, signal=11%
UP in PA	37	KEGG_PROXIMAL_TUBULE_BICARBONATE_RECLAMATION	17	0.327813	0.800599	0.760965	tags=24%, list=13%, signal=27%
UP in PA	38	KEGG_APOPTOSIS	80	0.239761	0.799369	0.85782	tags=20%, list=15%, signal=23%
UP in PA	39	KEGG_RNA_POLYMERASE	29	0.28519	0.788989	0.793651	tags=31%, list=28%, signal=43%
UP in PA	40	KEGG_ADIPOCYTOKINE_SIGNALING_PATHWAY	54	0.249356	0.777373	0.837709	tags=19%, list=13%, signal=21%
UP in PA	41	KEGG_RENAL_CELL_CARCINOMA	65	0.241389	0.768904	0.890547	tags=25%, list=18%, signal=30%
UP in PA	42	KEGG_SNARE_INTERACTIONS_IN_VESICULAR_TRANSPORT	38	0.26248	0.767624	0.852459	tags=32%, list=24%, signal=41%
UP in PA	43	KEGG_LONG_TERM_POTENTIATION	58	0.242178	0.756135	0.888112	tags=28%, list=21%, signal=35%
UP in PA	44	KEGG_T_CELL_RECEPTOR_SIGNALING_PATHWAY	87	0.207543	0.700322	0.972222	tags=23%, list=20%, signal=29%
UP in PA	45	KEGG_NON_SMALL_CELL_LUNG_CANCER	51	0.218396	0.673568	0.966427	tags=20%, list=12%, signal=22%
DOWN in PA	1	KEGG_VALINE_LEUCINE_AND_ISOLEUCINE_DEGRADATION	44	-0.675482	-1.95254	0	tags=52%, list=16%, signal=62%
DOWN in PA	2	KEGG_PROPANOATE_METABOLISM	30	-0.718811	-1.87974	0	tags=60%, list=16%, signal=72%
DOWN in PA	3	KEGG_BUTANOATE_METABOLISM	29	-0.69599	-1.86246	0	tags=55%, list=16%, signal=66%
DOWN in PA	4	KEGG_CITRATE_CYCLE_TCA_CYCLE	28	-0.701151	-1.85976	0.00374532	tags=75%, list=22%, signal=96%
DOWN in PA	5	KEGG_GLUTATHIONE_METABOLISM	42	-0.651179	-1.84746	0	tags=40%, list=11%, signal=45%
DOWN in PA	6	KEGG_PYRUVATE_METABOLISM	34	-0.668938	-1.81791	0.00179856	tags=56%, list=16%, signal=66%
DOWN in PA	7	KEGG_CELL_CYCLE	119	-0.533603	-1.80248	0	tags=45%, list=21%, signal=56%
DOWN in PA	8	KEGG_FATTY_ACID_METABOLISM	34	-0.627572	-1.7066	0.0106383	tags=50%, list=17%, signal=60%
DOWN in PA	9	KEGG_ONE_CARBON_POOL_BY_FOLATE	17	-0.711415	-1.66412	0.00904159	tags=59%, list=16%, signal=70%
DOWN in PA	10	KEGG_LYSINE_DEGRADATION	44	-0.579614	-1.65821	0.00347222	tags=43%, list=18%, signal=52%
DOWN in PA	11	KEGG_MATURITY_ONSET_DIABETES_OF_THE_YOUNG	16	-0.706293	-1.64983	0.0094162	tags=44%, list=11%, signal=49%
DOWN in PA	12	KEGG_BETA_ALANINE_METABOLISM	18	-0.672483	-1.62722	0.0255941	tags=61%, list=16%, signal=73%
DOWN in PA	13	KEGG_SELENOAMINO_ACID_METABOLISM	26	-0.625159	-1.60002	0.0223368	tags=42%, list=16%, signal=50%
DOWN in PA	14	KEGG_PENTOSE_AND_GLUCURONATE_INTERCONVERSIONS	15	-0.68705	-1.59663	0.0218978	tags=40%, list=17%, signal=48%
DOWN in PA	15	KEGG_BIOSYNTHESIS_OF_UNSATURATED_FATTY_ACIDS	21	-0.645047	-1.59254	0.02	tags=33%, list=13%, signal=38%
DOWN in PA	16	KEGG_SPLICEOSOME	126	-0.455215	-1.52714	0.00681431	tags=52%, list=25%, signal=69%
DOWN in PA	17	KEGG_PENTOSE_PHOSPHATE_PATHWAY	22	-0.615091	-1.50415	0.0471015	tags=32%, list=14%, signal=37%
DOWN in PA	18	KEGG_METABOLISM_OF_XENOBIOTICS_BY_CYTOCHROME_P450	40	-0.534753	-1.48182	0.0394511	tags=28%, list=8%, signal=30%
DOWN in PA	19	KEGG_GLYCOLYSIS_GLUCONEOGENESIS	44	-0.513902	-1.47783	0.0394973	tags=34%, list=14%, signal=39%
DOWN in PA	20	KEGG_DNA_REPLICATION	35	-0.541511	-1.47192	0.0337478	tags=69%, list=26%, signal=93%
DOWN in PA	21	KEGG_CYSTEINE_AND_METHIONINE_METABOLISM	27	-0.58232	-1.47114	0.0424779	tags=41%, list=14%, signal=47%
DOWN in PA	22	KEGG_MISMATCH_REPAIR	22	-0.587223	-1.4688	0.0562016	tags=73%, list=25%, signal=97%
DOWN in PA	23	KEGG_INTESTINAL_IMMUNE_NETWORK_FOR_IGA_PRODUCTION	24	-0.555002	-1.42514	0.0780399	tags=33%, list=14%, signal=39%
DOWN in PA	24	KEGG_PRIMARY_IMMUNODEFICIENCY	21	-0.571198	-1.40455	0.0914397	tags=33%, list=11%, signal=38%
DOWN in PA	25	KEGG_GLYCINE_SERINE_AND_THREONINE_METABOLISM	24	-0.550454	-1.39793	0.0985663	tags=38%, list=9%, signal=41%
DOWN in PA	26	KEGG_PROTEIN_EXPORT	23	-0.549601	-1.39294	0.0833333	tags=61%, list=30%, signal=87%
DOWN in PA	27	KEGG_PORPHYRIN_AND_CHLOROPHYLL_METABOLISM	27	-0.518524	-1.35911	0.10582	tags=30%, list=16%, signal=35%
DOWN in PA	28	KEGG_OOCYTE_MEIOSIS	98	-0.414119	-1.34668	0.055	tags=23%, list=12%, signal=27%
DOWN in PA	29	KEGG_PROGESTERONE_MEDIATED_OOCYTE_MATURATION	76	-0.433885	-1.33937	0.077686	tags=38%, list=21%, signal=48%
DOWN in PA	30	KEGG_ALANINE_ASPARTATE_AND_GLUTAMATE_METABOLISM	29	-0.507395	-1.33303	0.117216	tags=45%, list=17%, signal=54%
DOWN in PA	31	KEGG_CHEMOKINE_SIGNALING_PATHWAY	134	-0.392207	-1.3228	0.0539683	tags=20%, list=16%, signal=24%
DOWN in PA	32	KEGG_SYSTEMIC_LUPUS_ERYTHEMATOSUS	73	-0.414162	-1.30081	0.0958904	tags=29%, list=19%, signal=35%
DOWN in PA	33	KEGG_DRUG_METABOLISM_CYTOCHROME_P450	38	-0.46516	-1.2987	0.106383	tags=26%, list=7%, signal=28%
DOWN in PA	34	KEGG_TIGHT_JUNCTION	109	-0.392015	-1.29755	0.0602007	tags=28%, list=23%, signal=35%
DOWN in PA	35	KEGG_CELL_ADHESION_MOLECULES_CAMS	96	-0.398405	-1.29408	0.0790774	tags=13%, list=6%, signal=13%
DOWN in PA	36	KEGG_COMPLEMENT_AND_COAGULATION_CASCADES	43	-0.457773	-1.29333	0.128975	tags=12%, list=1%, signal=12%
DOWN in PA	37	KEGG_HOMOLOGOUS_RECOMBINATION	27	-0.498013	-1.29082	0.172973	tags=59%, list=18%, signal=72%
DOWN in PA	38	KEGG_HISTIDINE_METABOLISM	25	-0.485061	-1.26899	0.196691	tags=40%, list=13%, signal=46%
DOWN in PA	39	KEGG_ALLOGRAFT_REJECTION	18	-0.517747	-1.24171	0.196296	tags=17%, list=1%, signal=17%
DOWN in PA	40	KEGG_NUCLEOTIDE_EXCISION_REPAIR	43	-0.433011	-1.23888	0.158974	tags=56%, list=26%, signal=76%
DOWN in PA	41	KEGG_COLORECTAL_CANCER	59	-0.41467	-1.231	0.174419	tags=29%, list=18%, signal=35%
DOWN in PA	42	KEGG_STEROID_HORMONE_BIOSYNTHESIS	29	-0.463608	-1.22738	0.2	tags=21%, list=6%, signal=22%
DOWN in PA	43	KEGG_PRION_DISEASES	26	-0.458746	-1.21523	0.224779	tags=46%, list=18%, signal=56%
DOWN in PA	44	KEGG_TRYPTOPHAN_METABOLISM	33	-0.444031	-1.21482	0.196944	tags=36%, list=16%, signal=43%
DOWN in PA	45	KEGG_ARGININE_AND_PROLINE_METABOLISM	46	-0.415472	-1.20227	0.183362	tags=35%, list=14%, signal=40%
DOWN in PA	46	KEGG_DILATED_CARDIOMYOPATHY	67	-0.390829	-1.20212	0.158516	tags=19%, list=10%, signal=22%
DOWN in PA	47	KEGG_AUTOIMMUNE_THYROID_DISEASE	17	-0.512067	-1.20037	0.243043	tags=18%, list=1%, signal=18%
DOWN in PA	48	KEGG_RNA_DEGRADATION	55	-0.399686	-1.19313	0.203209	tags=51%, list=29%, signal=72%
DOWN in PA	49	KEGG_PPAR_SIGNALING_PATHWAY	52	-0.405563	-1.19077	0.219512	tags=21%, list=8%, signal=23%
DOWN in PA	50	KEGG_LEISHMANIA_INFECTION	51	-0.413408	-1.19043	0.195502	tags=12%, list=3%, signal=12%
DOWN in PA	51	KEGG_BASAL_CELL_CARCINOMA	47	-0.415731	-1.18712	0.195911	tags=15%, list=4%, signal=15%
DOWN in PA	52	KEGG_GRAFT_VERSUS_HOST_DISEASE	20	-0.498114	-1.18144	0.264599	tags=15%, list=1%, signal=15%
DOWN in PA	53	KEGG_WNT_SIGNALING_PATHWAY	130	-0.349254	-1.18084	0.135937	tags=32%, list=19%, signal=40%
DOWN in PA	54	KEGG_NEUROACTIVE_LIGAND_RECEPTOR_INTERACTION	120	-0.339747	-1.15223	0.170248	tags=10%, list=5%, signal=10%
DOWN in PA	55	KEGG_NOD_LIKE_RECEPTOR_SIGNALING_PATHWAY	55	-0.384606	-1.15197	0.243478	tags=22%, list=16%, signal=26%
DOWN in PA	56	KEGG_NICOTINATE_AND_NICOTINAMIDE_METABOLISM	22	-0.463391	-1.15112	0.301115	tags=27%, list=12%, signal=31%
DOWN in PA	57	KEGG_STARCH_AND_SUCROSE_METABOLISM	28	-0.441261	-1.15071	0.253165	tags=18%, list=6%, signal=19%
DOWN in PA	58	KEGG_LEUKOCYTE_TRANSENDOTHELIAL_MIGRATION	94	-0.356682	-1.14845	0.220911	tags=5%, list=7%, signal=6%
DOWN in PA	59	KEGG_TYPE_I_DIABETES_MELLITUS	24	-0.444529	-1.13704	0.279412	tags=17%, list=6%, signal=18%
DOWN in PA	60	KEGG_ANTIGEN_PROCESSING_AND_PRESENTATION	52	-0.387241	-1.12619	0.271454	tags=42%, list=18%, signal=51%
DOWN in PA	61	KEGG_VASOPRESSIN_REGULATED_WATER_REABSORPTION	41	-0.386575	-1.11893	0.298094	tags=37%, list=24%, signal=48%
DOWN in PA	62	KEGG_PEROXISOME	71	-0.357877	-1.10175	0.28	tags=31%, list=19%, signal=38%
DOWN in PA	63	KEGG_MELANOGENESIS	82	-0.342548	-1.0952	0.29021	tags=27%, list=14%, signal=31%
DOWN in PA	64	KEGG_PURINE_METABOLISM	141	-0.321254	-1.09453	0.27345	tags=23%, list=17%, signal=27%
DOWN in PA	65	KEGG_AMYOTROPHIC_LATERAL_SCLEROSIS_ALS	44	-0.379323	-1.09247	0.325976	tags=20%, list=17%, signal=25%
DOWN in PA	66	KEGG_HYPERTROPHIC_CARDIOMYOPATHY_HCM	62	-0.357625	-1.0881	0.306261	tags=15%, list=9%, signal=16%
DOWN in PA	67	KEGG_AMINOACYL_TRNA_BIOSYNTHESIS	41	-0.384781	-1.08019	0.337793	tags=46%, list=23%, signal=60%
DOWN in PA	68	KEGG_VIBRIO_CHOLERAE_INFECTION	51	-0.362609	-1.07184	0.355155	tags=24%, list=14%, signal=27%
DOWN in PA	69	KEGG_UBIQUITIN_MEDIATED_PROTEOLYSIS	130	-0.314783	-1.06512	0.311881	tags=24%, list=20%, signal=30%
DOWN in PA	70	KEGG_ARRHYTHMOGENIC_RIGHT_VENTRICULAR_CARDIOMYOPATHY_ARVC	59	-0.349621	-1.06046	0.366957	tags=10%, list=3%, signal=10%
DOWN in PA	71	KEGG_ARACHIDONIC_ACID_METABOLISM	41	-0.375965	-1.05987	0.355903	tags=17%, list=11%, signal=19%
DOWN in PA	72	KEGG_NITROGEN_METABOLISM	18	-0.446896	-1.04876	0.41527	tags=56%, list=26%, signal=75%
DOWN in PA	73	KEGG_OLFACTORY_TRANSDUCTION	38	-0.381067	-1.04413	0.389831	tags=29%, list=16%, signal=34%
DOWN in PA	74	KEGG_PYRIMIDINE_METABOLISM	94	-0.317734	-1.04203	0.358932	tags=24%, list=18%, signal=30%
DOWN in PA	75	KEGG_CYTOSOLIC_DNA_SENSING_PATHWAY	37	-0.374906	-1.04072	0.394495	tags=11%, list=5%, signal=11%
DOWN in PA	76	KEGG_CARDIAC_MUSCLE_CONTRACTION	55	-0.345598	-1.02105	0.417112	tags=16%, list=9%, signal=18%
DOWN in PA	77	KEGG_LINOLEIC_ACID_METABOLISM	17	-0.424021	-1.00818	0.465074	tags=18%, list=3%, signal=18%
DOWN in PA	78	KEGG_VASCULAR_SMOOTH_MUSCLE_CONTRACTION	88	-0.313276	-1.00695	0.430769	tags=22%, list=14%, signal=25%
DOWN in PA	79	KEGG_B_CELL_RECEPTOR_SIGNALING_PATHWAY	67	-0.332391	-1.00414	0.444444	tags=16%, list=14%, signal=19%
DOWN in PA	80	KEGG_RETINOL_METABOLISM	33	-0.36533	-0.988814	0.489982	tags=15%, list=6%, signal=16%
DOWN in PA	81	KEGG_BASE_EXCISION_REPAIR	33	-0.359155	-0.983848	0.483813	tags=42%, list=18%, signal=52%
DOWN in PA	82	KEGG_MAPK_SIGNALING_PATHWAY	226	-0.264631	-0.957716	0.574661	tags=7%, list=4%, signal=7%
DOWN in PA	83	KEGG_GAP_JUNCTION	76	-0.305082	-0.954998	0.53322	tags=20%, list=14%, signal=23%
DOWN in PA	84	KEGG_STEROID_BIOSYNTHESIS	16	-0.407527	-0.953368	0.529851	tags=25%, list=12%, signal=28%
DOWN in PA	85	KEGG_THYROID_CANCER	27	-0.36628	-0.951535	0.535912	tags=33%, list=19%, signal=41%
DOWN in PA	86	KEGG_PROSTATE_CANCER	83	-0.297163	-0.949465	0.54918	tags=24%, list=16%, signal=29%
DOWN in PA	87	KEGG_PATHWAYS_IN_CANCER	289	-0.255856	-0.942876	0.629573	tags=22%, list=18%, signal=27%
DOWN in PA	88	KEGG_ETHER_LIPID_METABOLISM	24	-0.371869	-0.940813	0.544304	tags=13%, list=3%, signal=13%
DOWN in PA	89	KEGG_INOSITOL_PHOSPHATE_METABOLISM	53	-0.316743	-0.940351	0.552413	tags=15%, list=10%, signal=17%
DOWN in PA	90	KEGG_FRUCTOSE_AND_MANNOSE_METABOLISM	30	-0.350895	-0.929997	0.555755	tags=17%, list=14%, signal=19%
DOWN in PA	91	KEGG_BASAL_TRANSCRIPTION_FACTORS	31	-0.347757	-0.923849	0.572491	tags=16%, list=11%, signal=18%
DOWN in PA	92	KEGG_VIRAL_MYOCARDITIS	48	-0.313993	-0.918656	0.58669	tags=21%, list=14%, signal=24%
DOWN in PA	93	KEGG_PANCREATIC_CANCER	66	-0.297273	-0.911232	0.629964	tags=24%, list=18%, signal=29%
DOWN in PA	94	KEGG_REGULATION_OF_ACTIN_CYTOSKELETON	177	-0.260277	-0.910688	0.685127	tags=19%, list=20%, signal=24%
DOWN in PA	95	KEGG_DRUG_METABOLISM_OTHER_ENZYMES	28	-0.346208	-0.898111	0.636842	tags=25%, list=11%, signal=28%
DOWN in PA	96	KEGG_ACUTE_MYELOID_LEUKEMIA	53	-0.301732	-0.896444	0.658537	tags=23%, list=18%, signal=28%
DOWN in PA	97	KEGG_HEDGEHOG_SIGNALING_PATHWAY	47	-0.306999	-0.89597	0.657986	tags=9%, list=4%, signal=9%
DOWN in PA	98	KEGG_LONG_TERM_DEPRESSION	50	-0.304359	-0.886456	0.659864	tags=22%, list=14%, signal=25%
DOWN in PA	99	KEGG_TGF_BETA_SIGNALING_PATHWAY	73	-0.282782	-0.885548	0.681895	tags=8%, list=7%, signal=9%
DOWN in PA	100	KEGG_DORSO_VENTRAL_AXIS_FORMATION	22	-0.356105	-0.881314	0.637037	tags=18%, list=9%, signal=20%
DOWN in PA	101	KEGG_GLYCEROLIPID_METABOLISM	40	-0.305456	-0.864914	0.67031	tags=18%, list=11%, signal=20%
DOWN in PA	102	KEGG_RIG_I_LIKE_RECEPTOR_SIGNALING_PATHWAY	53	-0.292162	-0.858765	0.691653	tags=21%, list=18%, signal=25%
DOWN in PA	103	KEGG_ADHERENS_JUNCTION	69	-0.270015	-0.849355	0.731511	tags=19%, list=14%, signal=22%
DOWN in PA	104	KEGG_MELANOMA	57	-0.280523	-0.847967	0.707231	tags=33%, list=26%, signal=45%
DOWN in PA	105	KEGG_N_GLYCAN_BIOSYNTHESIS	46	-0.28781	-0.844276	0.696809	tags=28%, list=21%, signal=36%
DOWN in PA	106	KEGG_NOTCH_SIGNALING_PATHWAY	44	-0.289082	-0.836397	0.709565	tags=34%, list=26%, signal=46%
DOWN in PA	107	KEGG_FC_EPSILON_RI_SIGNALING_PATHWAY	60	-0.279873	-0.832552	0.746454	tags=18%, list=14%, signal=21%
DOWN in PA	108	KEGG_TOLL_LIKE_RECEPTOR_SIGNALING_PATHWAY	76	-0.262468	-0.829782	0.800341	tags=34%, list=26%, signal=46%
DOWN in PA	109	KEGG_ABC_TRANSPORTERS	33	-0.307239	-0.825353	0.740806	tags=18%, list=11%, signal=20%
DOWN in PA	110	KEGG_GLYCOSPHINGOLIPID_BIOSYNTHESIS_LACTO_AND_NEOLACTO_SERIES	23	-0.316377	-0.809323	0.753153	tags=22%, list=11%, signal=24%
DOWN in PA	111	KEGG_TYPE_II_DIABETES_MELLITUS	36	-0.296116	-0.806223	0.754885	tags=22%, list=15%, signal=26%
DOWN in PA	112	KEGG_FC_GAMMA_R_MEDIATED_PHAGOCYTOSIS	84	-0.242242	-0.780714	0.878992	tags=21%, list=21%, signal=27%
DOWN in PA	113	KEGG_INSULIN_SIGNALING_PATHWAY	119	-0.234437	-0.780649	0.896989	tags=20%, list=16%, signal=24%
DOWN in PA	114	KEGG_CHRONIC_MYELOID_LEUKEMIA	71	-0.246883	-0.75859	0.874582	tags=23%, list=21%, signal=28%
DOWN in PA	115	KEGG_EPITHELIAL_CELL_SIGNALING_IN_HELICOBACTER_PYLORI_INFECTION	64	-0.245413	-0.751185	0.89141	tags=14%, list=13%, signal=16%
DOWN in PA	116	KEGG_ENDOMETRIAL_CANCER	50	-0.232843	-0.673054	0.944257	tags=32%, list=26%, signal=43%
DOWN in PA	117	KEGG_PROTEASOME	41	-0.238838	-0.667266	0.922547	tags=20%, list=21%, signal=25%
DOWN in PA	118	KEGG_AMINO_SUGAR_AND_NUCLEOTIDE_SUGAR_METABOLISM	40	-0.232452	-0.65725	0.953846	tags=33%, list=23%, signal=42%
DOWN in PA	119	KEGG_GLYCOSYLPHOSPHATIDYLINOSITOL_GPI_ANCHOR_BIOSYNTHESIS	24	-0.258953	-0.643674	0.911765	tags=13%, list=11%, signal=14%
DOWN in PA	120	KEGG_REGULATION_OF_AUTOPHAGY	19	-0.244017	-0.582345	0.944238	tags=11%, list=10%, signal=12%
DOWN in PA	121	KEGG_GALACTOSE_METABOLISM	21	-0.221258	-0.541128	0.978062	tags=19%, list=20%, signal=24%
UP in ORG	1	KEGG_RIBOSOME	84	0.311849	1.23609	0.0806045	tags=57%, list=40%, signal=96%
UP in ORG	2	KEGG_OLFACTORY_TRANSDUCTION	47	0.347681	1.20412	0.186636	tags=34%, list=19%, signal=42%
UP in ORG	3	KEGG_GLYCOSYLPHOSPHATIDYLINOSITOL_GPI_ANCHOR_BIOSYNTHESIS	24	0.349788	1.06663	0.365751	tags=29%, list=21%, signal=37%
UP in ORG	4	KEGG_TASTE_TRANSDUCTION	21	0.365975	1.06114	0.357303	tags=33%, list=15%, signal=39%
UP in ORG	5	KEGG_ARACHIDONIC_ACID_METABOLISM	42	0.305608	1.02432	0.413093	tags=36%, list=18%, signal=43%
UP in ORG	6	KEGG_PHENYLALANINE_METABOLISM	15	0.358855	0.973713	0.458874	tags=27%, list=12%, signal=30%
UP in ORG	7	KEGG_ALDOSTERONE_REGULATED_SODIUM_REABSORPTION	31	0.273171	0.891791	0.659722	tags=23%, list=18%, signal=28%
UP in ORG	8	KEGG_HISTIDINE_METABOLISM	25	0.285906	0.867886	0.678337	tags=24%, list=13%, signal=28%
UP in ORG	9	KEGG_ETHER_LIPID_METABOLISM	25	0.287391	0.860488	0.690367	tags=16%, list=6%, signal=17%
UP in ORG	10	KEGG_NITROGEN_METABOLISM	18	0.30516	0.852155	0.673077	tags=11%, list=1%, signal=11%
UP in ORG	11	KEGG_GLYCEROPHOSPHOLIPID_METABOLISM	65	0.197841	0.737093	0.930788	tags=23%, list=21%, signal=29%
UP in ORG	12	KEGG_RNA_POLYMERASE	29	0.216474	0.681701	0.93578	tags=17%, list=20%, signal=21%
UP in ORG	13	KEGG_GLYCOSPHINGOLIPID_BIOSYNTHESIS_LACTO_AND_NEOLACTO_SERIES	22	0.20986	0.614313	0.956332	tags=18%, list=15%, signal=21%
UP in ORG	14	KEGG_PENTOSE_PHOSPHATE_PATHWAY	22	0.21037	0.61232	0.96092	tags=18%, list=15%, signal=21%
DOWN in ORG	1	KEGG_CYTOKINE_CYTOKINE_RECEPTOR_INTERACTION	157	-0.614464	-2.51885	0	tags=34%, list=9%, signal=37%
DOWN in ORG	2	KEGG_GAP_JUNCTION	76	-0.641182	-2.31112	0	tags=45%, list=15%, signal=53%
DOWN in ORG	3	KEGG_PROTEASOME	41	-0.691952	-2.29438	0	tags=85%, list=25%, signal=113%
DOWN in ORG	4	KEGG_NOD_LIKE_RECEPTOR_SIGNALING_PATHWAY	55	-0.634202	-2.19349	0	tags=40%, list=16%, signal=48%
DOWN in ORG	5	KEGG_CHEMOKINE_SIGNALING_PATHWAY	136	-0.542719	-2.15874	0	tags=46%, list=26%, signal=61%
DOWN in ORG	6	KEGG_CYTOSOLIC_DNA_SENSING_PATHWAY	37	-0.671137	-2.10981	0	tags=19%, list=4%, signal=20%
DOWN in ORG	7	KEGG_CELL_CYCLE	119	-0.514048	-2.01337	0	tags=58%, list=29%, signal=81%
DOWN in ORG	8	KEGG_TOLL_LIKE_RECEPTOR_SIGNALING_PATHWAY	76	-0.541505	-1.9861	0	tags=29%, list=15%, signal=34%
DOWN in ORG	9	KEGG_TIGHT_JUNCTION	109	-0.511224	-1.96683	0	tags=54%, list=25%, signal=72%
DOWN in ORG	10	KEGG_RIG_I_LIKE_RECEPTOR_SIGNALING_PATHWAY	52	-0.571604	-1.94339	0	tags=19%, list=5%, signal=20%
DOWN in ORG	11	KEGG_PATHOGENIC_ESCHERICHIA_COLI_INFECTION	50	-0.579675	-1.91192	0	tags=64%, list=27%, signal=88%
DOWN in ORG	12	KEGG_AMYOTROPHIC_LATERAL_SCLEROSIS_ALS	45	-0.575667	-1.90856	0	tags=51%, list=28%, signal=71%
DOWN in ORG	13	KEGG_LEUKOCYTE_TRANSENDOTHELIAL_MIGRATION	94	-0.507437	-1.90357	0	tags=51%, list=28%, signal=70%
DOWN in ORG	14	KEGG_MELANOGENESIS	84	-0.512883	-1.89314	0	tags=31%, list=15%, signal=36%
DOWN in ORG	15	KEGG_RENAL_CELL_CARCINOMA	65	-0.534121	-1.88482	0	tags=60%, list=31%, signal=87%
DOWN in ORG	16	KEGG_UBIQUITIN_MEDIATED_PROTEOLYSIS	130	-0.479287	-1.88138	0	tags=54%, list=29%, signal=75%
DOWN in ORG	17	KEGG_NATURAL_KILLER_CELL_MEDIATED_CYTOTOXICITY	88	-0.49734	-1.85511	0	tags=48%, list=26%, signal=65%
DOWN in ORG	18	KEGG_LEISHMANIA_INFECTION	51	-0.542674	-1.84403	0	tags=37%, list=16%, signal=44%
DOWN in ORG	19	KEGG_BLADDER_CANCER	41	-0.574957	-1.82319	0	tags=59%, list=26%, signal=79%
DOWN in ORG	20	KEGG_VIRAL_MYOCARDITIS	49	-0.539542	-1.81941	0.00177936	tags=55%, list=25%, signal=73%
DOWN in ORG	21	KEGG_ENDOCYTOSIS	169	-0.441115	-1.81847	0	tags=52%, list=31%, signal=75%
DOWN in ORG	22	KEGG_GRAFT_VERSUS_HOST_DISEASE	21	-0.641555	-1.81357	0.00376648	tags=29%, list=11%, signal=32%
DOWN in ORG	23	KEGG_OOCYTE_MEIOSIS	100	-0.469975	-1.79814	0	tags=46%, list=26%, signal=62%
DOWN in ORG	24	KEGG_GLUTATHIONE_METABOLISM	42	-0.56024	-1.78549	0	tags=36%, list=15%, signal=42%
DOWN in ORG	25	KEGG_CHRONIC_MYELOID_LEUKEMIA	71	-0.497867	-1.78211	0	tags=58%, list=30%, signal=82%
DOWN in ORG	26	KEGG_PROSTATE_CANCER	81	-0.482519	-1.78191	0	tags=48%, list=30%, signal=69%
DOWN in ORG	27	KEGG_PANCREATIC_CANCER	66	-0.496528	-1.77929	0	tags=48%, list=28%, signal=67%
DOWN in ORG	28	KEGG_PATHWAYS_IN_CANCER	291	-0.40809	-1.77123	0	tags=43%, list=25%, signal=56%
DOWN in ORG	29	KEGG_T_CELL_RECEPTOR_SIGNALING_PATHWAY	88	-0.47551	-1.76634	0	tags=56%, list=31%, signal=80%
DOWN in ORG	30	KEGG_EPITHELIAL_CELL_SIGNALING_IN_HELICOBACTER_PYLORI_INFECTION	64	-0.497455	-1.75082	0.00171821	tags=42%, list=23%, signal=54%
DOWN in ORG	31	KEGG_O_GLYCAN_BIOSYNTHESIS	26	-0.588516	-1.74006	0.00537634	tags=38%, list=16%, signal=46%
DOWN in ORG	32	KEGG_ERBB_SIGNALING_PATHWAY	82	-0.469109	-1.72321	0.0017452	tags=66%, list=38%, signal=105%
DOWN in ORG	33	KEGG_BIOSYNTHESIS_OF_UNSATURATED_FATTY_ACIDS	21	-0.608583	-1.72156	0.0127971	tags=81%, list=33%, signal=121%
DOWN in ORG	34	KEGG_TGF_BETA_SIGNALING_PATHWAY	73	-0.477367	-1.72135	0	tags=40%, list=19%, signal=49%
DOWN in ORG	35	KEGG_DORSO_VENTRAL_AXIS_FORMATION	21	-0.617018	-1.71464	0.00356506	tags=71%, list=30%, signal=102%
DOWN in ORG	36	KEGG_B_CELL_RECEPTOR_SIGNALING_PATHWAY	68	-0.479343	-1.70824	0	tags=49%, list=26%, signal=66%
DOWN in ORG	37	KEGG_CELL_ADHESION_MOLECULES_CAMS	98	-0.444066	-1.7043	0.0035461	tags=24%, list=16%, signal=29%
DOWN in ORG	38	KEGG_COMPLEMENT_AND_COAGULATION_CASCADES	44	-0.51927	-1.70278	0.00176056	tags=41%, list=14%, signal=47%
DOWN in ORG	39	KEGG_WNT_SIGNALING_PATHWAY	131	-0.424639	-1.70026	0	tags=44%, list=27%, signal=61%
DOWN in ORG	40	KEGG_ALANINE_ASPARTATE_AND_GLUTAMATE_METABOLISM	29	-0.567045	-1.69633	0.0127737	tags=34%, list=9%, signal=38%
DOWN in ORG	41	KEGG_NEUROTROPHIN_SIGNALING_PATHWAY	118	-0.429364	-1.69191	0.00165837	tags=50%, list=30%, signal=71%
DOWN in ORG	42	KEGG_CITRATE_CYCLE_TCA_CYCLE	28	-0.571946	-1.6897	0.00733945	tags=79%, list=37%, signal=125%
DOWN in ORG	43	KEGG_PROGESTERONE_MEDIATED_OOCYTE_MATURATION	77	-0.464136	-1.68594	0.00344828	tags=47%, list=30%, signal=67%
DOWN in ORG	44	KEGG_FOCAL_ADHESION	174	-0.411339	-1.68474	0	tags=42%, list=25%, signal=56%
DOWN in ORG	45	KEGG_VASOPRESSIN_REGULATED_WATER_REABSORPTION	40	-0.518734	-1.67818	0.00526316	tags=43%, list=21%, signal=54%
DOWN in ORG	46	KEGG_ANTIGEN_PROCESSING_AND_PRESENTATION	53	-0.483768	-1.67251	0.00683761	tags=57%, list=34%, signal=85%
DOWN in ORG	47	KEGG_LONG_TERM_POTENTIATION	60	-0.474793	-1.639	0.00369004	tags=53%, list=35%, signal=81%
DOWN in ORG	48	KEGG_CALCIUM_SIGNALING_PATHWAY	127	-0.414174	-1.63455	0.00169205	tags=31%, list=18%, signal=38%
DOWN in ORG	49	KEGG_APOPTOSIS	80	-0.441029	-1.63073	0	tags=34%, list=19%, signal=41%
DOWN in ORG	50	KEGG_AXON_GUIDANCE	119	-0.41339	-1.62892	0.00323625	tags=45%, list=27%, signal=60%
DOWN in ORG	51	KEGG_PRIMARY_IMMUNODEFICIENCY	22	-0.574941	-1.6122	0.0166667	tags=50%, list=22%, signal=64%
DOWN in ORG	52	KEGG_NON_SMALL_CELL_LUNG_CANCER	51	-0.471628	-1.60147	0.00865052	tags=55%, list=30%, signal=78%
DOWN in ORG	53	KEGG_SMALL_CELL_LUNG_CANCER	80	-0.433815	-1.59152	0.00713012	tags=48%, list=28%, signal=66%
DOWN in ORG	54	KEGG_GLIOMA	59	-0.462559	-1.59104	0.0158451	tags=53%, list=30%, signal=75%
DOWN in ORG	55	KEGG_JAK_STAT_SIGNALING_PATHWAY	105	-0.41904	-1.58997	0.00168634	tags=30%, list=16%, signal=36%
DOWN in ORG	56	KEGG_HYPERTROPHIC_CARDIOMYOPATHY_HCM	61	-0.451352	-1.57404	0.0123239	tags=26%, list=10%, signal=29%
DOWN in ORG	57	KEGG_LONG_TERM_DEPRESSION	51	-0.461183	-1.57188	0.0154639	tags=53%, list=26%, signal=71%
DOWN in ORG	58	KEGG_MAPK_SIGNALING_PATHWAY	228	-0.365399	-1.56215	0	tags=39%, list=25%, signal=51%
DOWN in ORG	59	KEGG_CYSTEINE_AND_METHIONINE_METABOLISM	28	-0.527456	-1.55515	0.0143885	tags=54%, list=30%, signal=77%
DOWN in ORG	60	KEGG_VALINE_LEUCINE_AND_ISOLEUCINE_DEGRADATION	44	-0.472005	-1.55414	0.0251799	tags=50%, list=24%, signal=66%
DOWN in ORG	61	KEGG_SELENOAMINO_ACID_METABOLISM	26	-0.518399	-1.53003	0.0578358	tags=65%, list=30%, signal=93%
DOWN in ORG	62	KEGG_GLYCOSPHINGOLIPID_BIOSYNTHESIS_GANGLIO_SERIES	15	-0.581475	-1.51621	0.0512821	tags=13%, list=4%, signal=14%
DOWN in ORG	63	KEGG_DILATED_CARDIOMYOPATHY	67	-0.424969	-1.51312	0.0184564	tags=28%, list=11%, signal=32%
DOWN in ORG	64	KEGG_NEUROACTIVE_LIGAND_RECEPTOR_INTERACTION	127	-0.382874	-1.50506	0.00340136	tags=17%, list=8%, signal=19%
DOWN in ORG	65	KEGG_VASCULAR_SMOOTH_MUSCLE_CONTRACTION	92	-0.402364	-1.50154	0.0131148	tags=30%, list=18%, signal=37%
DOWN in ORG	66	KEGG_REGULATION_OF_ACTIN_CYTOSKELETON	179	-0.358426	-1.47562	0.00459418	tags=53%, list=31%, signal=77%
DOWN in ORG	67	KEGG_P53_SIGNALING_PATHWAY	65	-0.414266	-1.46505	0.0230643	tags=35%, list=17%, signal=42%
DOWN in ORG	68	KEGG_HEMATOPOIETIC_CELL_LINEAGE	54	-0.425343	-1.46166	0.0332168	tags=19%, list=8%, signal=20%
DOWN in ORG	69	KEGG_THYROID_CANCER	27	-0.488819	-1.43476	0.0671642	tags=70%, list=36%, signal=109%
DOWN in ORG	70	KEGG_ADIPOCYTOKINE_SIGNALING_PATHWAY	54	-0.41774	-1.43252	0.0496454	tags=30%, list=16%, signal=35%
DOWN in ORG	71	KEGG_SPLICEOSOME	126	-0.36036	-1.4153	0.0194805	tags=68%, list=46%, signal=125%
DOWN in ORG	72	KEGG_VIBRIO_CHOLERAE_INFECTION	51	-0.418885	-1.41306	0.0510949	tags=41%, list=25%, signal=55%
DOWN in ORG	73	KEGG_PYRIMIDINE_METABOLISM	94	-0.371817	-1.39991	0.025641	tags=36%, list=25%, signal=48%
DOWN in ORG	74	KEGG_AMINOACYL_TRNA_BIOSYNTHESIS	41	-0.431569	-1.3861	0.0619469	tags=34%, list=17%, signal=41%
DOWN in ORG	75	KEGG_PRION_DISEASES	25	-0.478408	-1.38545	0.0848708	tags=20%, list=10%, signal=22%
DOWN in ORG	76	KEGG_VEGF_SIGNALING_PATHWAY	65	-0.389608	-1.37597	0.0493197	tags=51%, list=30%, signal=72%
DOWN in ORG	77	KEGG_ACUTE_MYELOID_LEUKEMIA	53	-0.398965	-1.36334	0.0723104	tags=62%, list=38%, signal=100%
DOWN in ORG	78	KEGG_ADHERENS_JUNCTION	71	-0.378305	-1.35819	0.0676819	tags=52%, list=31%, signal=75%
DOWN in ORG	79	KEGG_STEROID_HORMONE_BIOSYNTHESIS	29	-0.45235	-1.35721	0.0948122	tags=38%, list=20%, signal=47%
DOWN in ORG	80	KEGG_INTESTINAL_IMMUNE_NETWORK_FOR_IGA_PRODUCTION	25	-0.46774	-1.3497	0.109689	tags=20%, list=8%, signal=22%
DOWN in ORG	81	KEGG_BASAL_CELL_CARCINOMA	48	-0.401791	-1.34551	0.0809793	tags=21%, list=10%, signal=23%
DOWN in ORG	82	KEGG_PYRUVATE_METABOLISM	35	-0.426598	-1.33835	0.100529	tags=34%, list=16%, signal=41%
DOWN in ORG	83	KEGG_ARGININE_AND_PROLINE_METABOLISM	48	-0.400248	-1.32858	0.0804388	tags=29%, list=11%, signal=33%
DOWN in ORG	84	KEGG_MELANOMA	57	-0.387361	-1.32805	0.086116	tags=40%, list=18%, signal=49%
DOWN in ORG	85	KEGG_DNA_REPLICATION	35	-0.411872	-1.31002	0.137566	tags=63%, list=34%, signal=95%
DOWN in ORG	86	KEGG_DRUG_METABOLISM_CYTOCHROME_P450	38	-0.405485	-1.30082	0.116725	tags=34%, list=15%, signal=40%
DOWN in ORG	87	KEGG_BUTANOATE_METABOLISM	29	-0.420528	-1.28591	0.127778	tags=52%, list=28%, signal=72%
DOWN in ORG	88	KEGG_COLORECTAL_CANCER	59	-0.370133	-1.2846	0.103986	tags=54%, list=33%, signal=81%
DOWN in ORG	89	KEGG_BASAL_TRANSCRIPTION_FACTORS	31	-0.416747	-1.27342	0.14841	tags=58%, list=40%, signal=97%
DOWN in ORG	90	KEGG_ALZHEIMERS_DISEASE	155	-0.313454	-1.27114	0.0661157	tags=50%, list=35%, signal=76%
DOWN in ORG	91	KEGG_PROPANOATE_METABOLISM	31	-0.418593	-1.25899	0.159574	tags=61%, list=34%, signal=92%
DOWN in ORG	92	KEGG_PURINE_METABOLISM	143	-0.315894	-1.24603	0.0940439	tags=17%, list=12%, signal=20%
DOWN in ORG	93	KEGG_DRUG_METABOLISM_OTHER_ENZYMES	28	-0.423727	-1.24272	0.178571	tags=46%, list=25%, signal=61%
DOWN in ORG	94	KEGG_INSULIN_SIGNALING_PATHWAY	120	-0.314487	-1.23823	0.0980392	tags=41%, list=30%, signal=58%
DOWN in ORG	95	KEGG_TRYPTOPHAN_METABOLISM	33	-0.395276	-1.23006	0.184448	tags=27%, list=11%, signal=30%
DOWN in ORG	96	KEGG_GLYCOSAMINOGLYCAN_BIOSYNTHESIS_HEPARAN_SULFATE	25	-0.423304	-1.22849	0.194991	tags=16%, list=4%, signal=17%
DOWN in ORG	97	KEGG_PORPHYRIN_AND_CHLOROPHYLL_METABOLISM	27	-0.411824	-1.22579	0.186594	tags=33%, list=19%, signal=41%
DOWN in ORG	98	KEGG_METABOLISM_OF_XENOBIOTICS_BY_CYTOCHROME_P450	40	-0.376852	-1.20883	0.18638	tags=30%, list=15%, signal=35%
DOWN in ORG	99	KEGG_MTOR_SIGNALING_PATHWAY	47	-0.363739	-1.20715	0.189286	tags=43%, list=31%, signal=61%
DOWN in ORG	100	KEGG_PARKINSONS_DISEASE	114	-0.312187	-1.20418	0.133768	tags=49%, list=35%, signal=75%
DOWN in ORG	101	KEGG_FC_EPSILON_RI_SIGNALING_PATHWAY	60	-0.343175	-1.20199	0.191275	tags=48%, list=30%, signal=69%
DOWN in ORG	102	KEGG_ALLOGRAFT_REJECTION	18	-0.456628	-1.19972	0.221402	tags=22%, list=11%, signal=25%
DOWN in ORG	103	KEGG_PROTEIN_EXPORT	23	-0.412324	-1.18712	0.242806	tags=61%, list=34%, signal=93%
DOWN in ORG	104	KEGG_HUNTINGTONS_DISEASE	167	-0.290698	-1.18087	0.150165	tags=47%, list=37%, signal=75%
DOWN in ORG	105	KEGG_FC_GAMMA_R_MEDIATED_PHAGOCYTOSIS	84	-0.319869	-1.17584	0.196113	tags=54%, list=32%, signal=78%
DOWN in ORG	106	KEGG_GLYCINE_SERINE_AND_THREONINE_METABOLISM	24	-0.403797	-1.17152	0.236749	tags=25%, list=8%, signal=27%
DOWN in ORG	107	KEGG_ONE_CARBON_POOL_BY_FOLATE	17	-0.431453	-1.16725	0.285988	tags=53%, list=27%, signal=73%
DOWN in ORG	108	KEGG_MISMATCH_REPAIR	22	-0.416472	-1.16408	0.25	tags=41%, list=26%, signal=55%
DOWN in ORG	109	KEGG_AMINO_SUGAR_AND_NUCLEOTIDE_SUGAR_METABOLISM	40	-0.360895	-1.15991	0.243682	tags=65%, list=42%, signal=112%
DOWN in ORG	110	KEGG_FATTY_ACID_METABOLISM	34	-0.372698	-1.15655	0.260791	tags=56%, list=33%, signal=83%
DOWN in ORG	111	KEGG_RNA_DEGRADATION	55	-0.331675	-1.13569	0.263345	tags=49%, list=32%, signal=72%
DOWN in ORG	112	KEGG_GLYCOSAMINOGLYCAN_BIOSYNTHESIS_CHONDROITIN_SULFATE	22	-0.397962	-1.13051	0.30427	tags=18%, list=9%, signal=20%
DOWN in ORG	113	KEGG_RETINOL_METABOLISM	33	-0.363615	-1.11938	0.290323	tags=24%, list=11%, signal=27%
DOWN in ORG	114	KEGG_NICOTINATE_AND_NICOTINAMIDE_METABOLISM	22	-0.39155	-1.11928	0.303309	tags=27%, list=15%, signal=32%
DOWN in ORG	115	KEGG_ECM_RECEPTOR_INTERACTION	70	-0.311109	-1.11621	0.276632	tags=24%, list=17%, signal=29%
DOWN in ORG	116	KEGG_HEDGEHOG_SIGNALING_PATHWAY	47	-0.334285	-1.1153	0.268251	tags=26%, list=12%, signal=29%
DOWN in ORG	117	KEGG_OXIDATIVE_PHOSPHORYLATION	121	-0.287258	-1.11446	0.263069	tags=44%, list=34%, signal=66%
DOWN in ORG	118	KEGG_ARRHYTHMOGENIC_RIGHT_VENTRICULAR_CARDIOMYOPATHY_ARVC	59	-0.320431	-1.10722	0.302285	tags=29%, list=15%, signal=34%
DOWN in ORG	119	KEGG_FRUCTOSE_AND_MANNOSE_METABOLISM	30	-0.364387	-1.10461	0.321705	tags=23%, list=13%, signal=27%
DOWN in ORG	120	KEGG_PEROXISOME	71	-0.304447	-1.0935	0.309315	tags=41%, list=31%, signal=59%
DOWN in ORG	121	KEGG_ENDOMETRIAL_CANCER	51	-0.322432	-1.08442	0.333913	tags=51%, list=32%, signal=75%
DOWN in ORG	122	KEGG_STEROID_BIOSYNTHESIS	16	-0.405321	-1.07874	0.373849	tags=69%, list=38%, signal=111%
DOWN in ORG	123	KEGG_LYSINE_DEGRADATION	44	-0.325454	-1.07278	0.325	tags=50%, list=32%, signal=73%
DOWN in ORG	124	KEGG_PENTOSE_AND_GLUCURONATE_INTERCONVERSIONS	15	-0.404523	-1.04566	0.408582	tags=40%, list=21%, signal=50%
DOWN in ORG	125	KEGG_CARDIAC_MUSCLE_CONTRACTION	56	-0.305836	-1.04288	0.378333	tags=39%, list=26%, signal=53%
DOWN in ORG	126	KEGG_BETA_ALANINE_METABOLISM	18	-0.379009	-1.00821	0.467054	tags=61%, list=31%, signal=88%
DOWN in ORG	127	KEGG_GNRH_SIGNALING_PATHWAY	84	-0.272681	-0.993317	0.465035	tags=40%, list=30%, signal=58%
DOWN in ORG	128	KEGG_LINOLEIC_ACID_METABOLISM	17	-0.375861	-0.992486	0.469858	tags=35%, list=14%, signal=41%
DOWN in ORG	129	KEGG_AUTOIMMUNE_THYROID_DISEASE	18	-0.367553	-0.987509	0.482505	tags=50%, list=38%, signal=81%
DOWN in ORG	130	KEGG_TYPE_I_DIABETES_MELLITUS	24	-0.339249	-0.968394	0.528233	tags=21%, list=11%, signal=23%
DOWN in ORG	131	KEGG_ABC_TRANSPORTERS	33	-0.31194	-0.956465	0.509213	tags=36%, list=19%, signal=45%
DOWN in ORG	132	KEGG_TYPE_II_DIABETES_MELLITUS	37	-0.297973	-0.942546	0.539474	tags=41%, list=30%, signal=58%
DOWN in ORG	133	KEGG_PROXIMAL_TUBULE_BICARBONATE_RECLAMATION	17	-0.355241	-0.939086	0.52381	tags=41%, list=15%, signal=48%
DOWN in ORG	134	KEGG_NOTCH_SIGNALING_PATHWAY	45	-0.281237	-0.928994	0.572183	tags=24%, list=24%, signal=32%
DOWN in ORG	135	KEGG_INOSITOL_PHOSPHATE_METABOLISM	53	-0.271706	-0.918338	0.598198	tags=53%, list=40%, signal=87%
DOWN in ORG	136	KEGG_GALACTOSE_METABOLISM	21	-0.328999	-0.910622	0.585714	tags=24%, list=15%, signal=28%
DOWN in ORG	137	KEGG_MATURITY_ONSET_DIABETES_OF_THE_YOUNG	16	-0.339453	-0.896734	0.589391	tags=38%, list=18%, signal=46%
DOWN in ORG	138	KEGG_SYSTEMIC_LUPUS_ERYTHEMATOSUS	75	-0.243483	-0.887253	0.65411	tags=17%, list=14%, signal=20%
DOWN in ORG	139	KEGG_STARCH_AND_SUCROSE_METABOLISM	28	-0.2969	-0.881396	0.62724	tags=32%, list=21%, signal=40%
DOWN in ORG	140	KEGG_NUCLEOTIDE_EXCISION_REPAIR	43	-0.271773	-0.881009	0.644483	tags=58%, list=43%, signal=101%
DOWN in ORG	141	KEGG_PPAR_SIGNALING_PATHWAY	52	-0.256249	-0.861408	0.699825	tags=52%, list=33%, signal=77%
DOWN in ORG	142	KEGG_GLYCOLYSIS_GLUCONEOGENESIS	45	-0.257028	-0.846632	0.724014	tags=29%, list=20%, signal=36%
DOWN in ORG	143	KEGG_N_GLYCAN_BIOSYNTHESIS	46	-0.253081	-0.821551	0.771277	tags=15%, list=16%, signal=18%
DOWN in ORG	144	KEGG_SPHINGOLIPID_METABOLISM	35	-0.259078	-0.806545	0.764065	tags=49%, list=37%, signal=77%
DOWN in ORG	145	KEGG_TYROSINE_METABOLISM	29	-0.255869	-0.778374	0.807273	tags=28%, list=20%, signal=34%
DOWN in ORG	146	KEGG_LYSOSOME	119	-0.198177	-0.767309	0.913644	tags=15%, list=14%, signal=18%
DOWN in ORG	147	KEGG_GLYCEROLIPID_METABOLISM	40	-0.237885	-0.76461	0.83871	tags=30%, list=23%, signal=39%
DOWN in ORG	148	KEGG_GLYCOSAMINOGLYCAN_DEGRADATION	19	-0.272998	-0.730971	0.841393	tags=16%, list=12%, signal=18%
DOWN in ORG	149	KEGG_PHOSPHATIDYLINOSITOL_SIGNALING_SYSTEM	71	-0.188055	-0.686094	0.96	tags=45%, list=40%, signal=74%
DOWN in ORG	150	KEGG_SNARE_INTERACTIONS_IN_VESICULAR_TRANSPORT	38	-0.195949	-0.619134	0.967033	tags=53%, list=40%, signal=87%
DOWN in ORG	151	KEGG_REGULATION_OF_AUTOPHAGY	19	-0.22279	-0.600856	0.940754	tags=26%, list=26%, signal=36%
DOWN in ORG	152	KEGG_HOMOLOGOUS_RECOMBINATION	27	-0.162343	-0.480652	0.994555	tags=30%, list=29%, signal=42%
DOWN in ORG	153	KEGG_BASE_EXCISION_REPAIR	33	-0.140931	-0.428419	1	tags=42%, list=35%, signal=66%
UP in SPH	1	KEGG_METABOLISM_OF_XENOBIOTICS_BY_CYTOCHROME_P450	47	0.736431	2.25242	0	tags=28%, list=7%, signal=30%
UP in SPH	2	KEGG_RETINOL_METABOLISM	38	0.717893	2.13799	0	tags=26%, list=4%, signal=27%
UP in SPH	3	KEGG_DRUG_METABOLISM_CYTOCHROME_P450	44	0.682982	2.10534	0	tags=20%, list=4%, signal=21%
UP in SPH	4	KEGG_STEROID_HORMONE_BIOSYNTHESIS	31	0.719936	2.06451	0	tags=42%, list=5%, signal=44%
UP in SPH	5	KEGG_STARCH_AND_SUCROSE_METABOLISM	30	0.679363	1.95195	0.00177936	tags=13%, list=2%, signal=14%
UP in SPH	6	KEGG_ASCORBATE_AND_ALDARATE_METABOLISM	15	0.792722	1.92166	0	tags=13%, list=0%, signal=13%
UP in SPH	7	KEGG_SYSTEMIC_LUPUS_ERYTHEMATOSUS	76	0.553803	1.86075	0	tags=37%, list=13%, signal=42%
UP in SPH	8	KEGG_AUTOIMMUNE_THYROID_DISEASE	19	0.716588	1.84667	0.0019084	tags=47%, list=13%, signal=54%
UP in SPH	9	KEGG_PENTOSE_AND_GLUCURONATE_INTERCONVERSIONS	17	0.696727	1.75236	0.00760456	tags=24%, list=8%, signal=26%
UP in SPH	10	KEGG_ABC_TRANSPORTERS	35	0.59719	1.73801	0.00358423	tags=11%, list=1%, signal=12%
UP in SPH	11	KEGG_ANTIGEN_PROCESSING_AND_PRESENTATION	54	0.525085	1.69506	0.00178571	tags=28%, list=13%, signal=32%
UP in SPH	12	KEGG_LYSOSOME	119	0.457889	1.66516	0.00340136	tags=48%, list=24%, signal=63%
UP in SPH	13	KEGG_ALLOGRAFT_REJECTION	20	0.633998	1.6571	0.0150376	tags=45%, list=13%, signal=52%
UP in SPH	14	KEGG_OTHER_GLYCAN_DEGRADATION	15	0.682733	1.65107	0.0157791	tags=67%, list=22%, signal=85%
UP in SPH	15	KEGG_ARACHIDONIC_ACID_METABOLISM	43	0.523936	1.6211	0.00560748	tags=33%, list=10%, signal=36%
UP in SPH	16	KEGG_TYPE_I_DIABETES_MELLITUS	26	0.576033	1.5973	0.0151229	tags=42%, list=13%, signal=49%
UP in SPH	17	KEGG_INTESTINAL_IMMUNE_NETWORK_FOR_IGA_PRODUCTION	26	0.594857	1.59315	0.0228137	tags=46%, list=13%, signal=53%
UP in SPH	18	KEGG_PORPHYRIN_AND_CHLOROPHYLL_METABOLISM	29	0.571161	1.59234	0.0220994	tags=7%, list=0%, signal=7%
UP in SPH	19	KEGG_LINOLEIC_ACID_METABOLISM	19	0.611385	1.59155	0.0290698	tags=42%, list=10%, signal=47%
UP in SPH	20	KEGG_MATURITY_ONSET_DIABETES_OF_THE_YOUNG	16	0.634336	1.55823	0.035514	tags=38%, list=9%, signal=41%
UP in SPH	21	KEGG_COMPLEMENT_AND_COAGULATION_CASCADES	46	0.500341	1.55779	0.0256849	tags=24%, list=7%, signal=26%
UP in SPH	22	KEGG_NEUROACTIVE_LIGAND_RECEPTOR_INTERACTION	133	0.394823	1.45519	0.0149254	tags=13%, list=7%, signal=14%
UP in SPH	23	KEGG_PHOSPHATIDYLINOSITOL_SIGNALING_SYSTEM	71	0.426351	1.43477	0.0177936	tags=32%, list=22%, signal=42%
UP in SPH	24	KEGG_AXON_GUIDANCE	119	0.389102	1.4109	0.0196429	tags=24%, list=14%, signal=28%
UP in SPH	25	KEGG_GRAFT_VERSUS_HOST_DISEASE	22	0.513296	1.39686	0.0719425	tags=41%, list=13%, signal=47%
UP in SPH	26	KEGG_SPHINGOLIPID_METABOLISM	36	0.46733	1.3878	0.0764818	tags=58%, list=28%, signal=81%
UP in SPH	27	KEGG_DRUG_METABOLISM_OTHER_ENZYMES	30	0.498287	1.38292	0.103636	tags=13%, list=5%, signal=14%
UP in SPH	28	KEGG_INOSITOL_PHOSPHATE_METABOLISM	53	0.427029	1.36226	0.0508167	tags=32%, list=21%, signal=40%
UP in SPH	29	KEGG_LEISHMANIA_INFECTION	53	0.401789	1.2956	0.110909	tags=15%, list=6%, signal=16%
UP in SPH	30	KEGG_CELL_ADHESION_MOLECULES_CAMS	98	0.359364	1.26925	0.0933333	tags=16%, list=7%, signal=17%
UP in SPH	31	KEGG_NITROGEN_METABOLISM	19	0.492134	1.2676	0.174157	tags=26%, list=6%, signal=28%
UP in SPH	32	KEGG_FC_GAMMA_R_MEDIATED_PHAGOCYTOSIS	87	0.358432	1.23738	0.146643	tags=17%, list=11%, signal=19%
UP in SPH	33	KEGG_MELANOGENESIS	84	0.332147	1.14416	0.233677	tags=20%, list=12%, signal=23%
UP in SPH	34	KEGG_GLYCOSPHINGOLIPID_BIOSYNTHESIS_LACTO_AND_NEOLACTO_SERIES	23	0.420925	1.13703	0.320388	tags=17%, list=6%, signal=19%
UP in SPH	35	KEGG_HEMATOPOIETIC_CELL_LINEAGE	54	0.360477	1.1228	0.271218	tags=24%, list=8%, signal=26%
UP in SPH	36	KEGG_ALDOSTERONE_REGULATED_SODIUM_REABSORPTION	32	0.390233	1.11308	0.325142	tags=41%, list=13%, signal=47%
UP in SPH	37	KEGG_GLYCOSYLPHOSPHATIDYLINOSITOL_GPI_ANCHOR_BIOSYNTHESIS	24	0.411851	1.11034	0.317919	tags=50%, list=31%, signal=72%
UP in SPH	38	KEGG_PPAR_SIGNALING_PATHWAY	52	0.356698	1.10414	0.286765	tags=10%, list=4%, signal=10%
UP in SPH	39	KEGG_CALCIUM_SIGNALING_PATHWAY	133	0.303059	1.09988	0.25614	tags=11%, list=7%, signal=12%
UP in SPH	40	KEGG_HEDGEHOG_SIGNALING_PATHWAY	46	0.355294	1.09937	0.327839	tags=9%, list=2%, signal=9%
UP in SPH	41	KEGG_LONG_TERM_DEPRESSION	51	0.340486	1.06546	0.360687	tags=24%, list=11%, signal=26%
UP in SPH	42	KEGG_BASAL_CELL_CARCINOMA	46	0.334265	1.0192	0.413208	tags=24%, list=17%, signal=29%
UP in SPH	43	KEGG_GLYCOSAMINOGLYCAN_BIOSYNTHESIS_HEPARAN_SULFATE	25	0.368574	1.01814	0.442777	tags=8%, list=1%, signal=8%
UP in SPH	44	KEGG_TYROSINE_METABOLISM	31	0.358305	1.01657	0.416816	tags=10%, list=2%, signal=10%
UP in SPH	45	KEGG_O_GLYCAN_BIOSYNTHESIS	26	0.364979	1.00795	0.430657	tags=42%, list=20%, signal=53%
UP in SPH	46	KEGG_GNRH_SIGNALING_PATHWAY	86	0.289324	1.0075	0.434483	tags=19%, list=12%, signal=21%
UP in SPH	47	KEGG_DORSO_VENTRAL_AXIS_FORMATION	22	0.383052	1.00693	0.472371	tags=32%, list=15%, signal=38%
UP in SPH	48	KEGG_PRIMARY_IMMUNODEFICIENCY	22	0.376641	1.00456	0.461686	tags=18%, list=6%, signal=19%
UP in SPH	49	KEGG_VIBRIO_CHOLERAE_INFECTION	51	0.318048	0.996	0.475	tags=8%, list=2%, signal=8%
UP in SPH	50	KEGG_LONG_TERM_POTENTIATION	61	0.300114	0.989586	0.473684	tags=18%, list=11%, signal=20%
UP in SPH	51	KEGG_ETHER_LIPID_METABOLISM	25	0.356919	0.987078	0.470588	tags=24%, list=10%, signal=27%
UP in SPH	52	KEGG_INSULIN_SIGNALING_PATHWAY	120	0.266479	0.967667	0.518092	tags=28%, list=23%, signal=35%
UP in SPH	53	KEGG_ENDOCYTOSIS	171	0.252483	0.964873	0.542768	tags=23%, list=21%, signal=29%
UP in SPH	54	KEGG_VASCULAR_SMOOTH_MUSCLE_CONTRACTION	92	0.274459	0.964599	0.510417	tags=21%, list=14%, signal=24%
UP in SPH	55	KEGG_TASTE_TRANSDUCTION	21	0.353949	0.935972	0.552486	tags=19%, list=11%, signal=21%
UP in SPH	56	KEGG_ERBB_SIGNALING_PATHWAY	83	0.266423	0.917505	0.609155	tags=16%, list=11%, signal=18%
UP in SPH	57	KEGG_PROXIMAL_TUBULE_BICARBONATE_RECLAMATION	17	0.358393	0.898023	0.599229	tags=29%, list=15%, signal=35%
UP in SPH	58	KEGG_BUTANOATE_METABOLISM	29	0.3141	0.887899	0.6141	tags=17%, list=9%, signal=19%
UP in SPH	59	KEGG_VEGF_SIGNALING_PATHWAY	66	0.265364	0.878587	0.672014	tags=20%, list=11%, signal=22%
UP in SPH	60	KEGG_GLYCEROPHOSPHOLIPID_METABOLISM	67	0.262165	0.867254	0.723661	tags=33%, list=25%, signal=44%
UP in SPH	61	KEGG_MELANOMA	58	0.260893	0.862101	0.697802	tags=10%, list=6%, signal=11%
UP in SPH	62	KEGG_NOTCH_SIGNALING_PATHWAY	45	0.274892	0.856707	0.722936	tags=33%, list=25%, signal=44%
UP in SPH	63	KEGG_GLYCOSAMINOGLYCAN_DEGRADATION	19	0.326537	0.851154	0.655446	tags=21%, list=9%, signal=23%
UP in SPH	64	KEGG_ARGININE_AND_PROLINE_METABOLISM	47	0.266812	0.83333	0.73258	tags=11%, list=7%, signal=11%
UP in SPH	65	KEGG_HISTIDINE_METABOLISM	25	0.305904	0.826733	0.706458	tags=16%, list=13%, signal=18%
UP in SPH	66	KEGG_NEUROTROPHIN_SIGNALING_PATHWAY	120	0.219319	0.79607	0.892123	tags=23%, list=18%, signal=27%
UP in SPH	67	KEGG_PROSTATE_CANCER	83	0.230646	0.794235	0.851327	tags=14%, list=11%, signal=16%
UP in SPH	68	KEGG_N_GLYCAN_BIOSYNTHESIS	46	0.255031	0.793829	0.801047	tags=35%, list=28%, signal=48%
UP in SPH	69	KEGG_ENDOMETRIAL_CANCER	50	0.251368	0.788905	0.818841	tags=30%, list=22%, signal=38%
UP in SPH	70	KEGG_TYPE_II_DIABETES_MELLITUS	37	0.26396	0.783979	0.812268	tags=35%, list=22%, signal=45%
UP in SPH	71	KEGG_OLFACTORY_TRANSDUCTION	40	0.244259	0.741911	0.857401	tags=8%, list=5%, signal=8%
UP in SPH	72	KEGG_ALANINE_ASPARTATE_AND_GLUTAMATE_METABOLISM	29	0.261036	0.735144	0.851351	tags=14%, list=9%, signal=15%
UP in SPH	73	KEGG_PEROXISOME	72	0.201939	0.673533	0.953737	tags=33%, list=29%, signal=47%
UP in SPH	74	KEGG_VASOPRESSIN_REGULATED_WATER_REABSORPTION	40	0.206525	0.618833	0.960145	tags=8%, list=8%, signal=8%
UP in SPH	75	KEGG_REGULATION_OF_AUTOPHAGY	19	0.189932	0.484059	0.990637	tags=11%, list=10%, signal=12%
DOWN in SPH	1	KEGG_CELL_CYCLE	119	-0.635845	-2.46548	0	tags=50%, list=15%, signal=58%
DOWN in SPH	2	KEGG_RIBOSOME	83	-0.656413	-2.3647	0	tags=78%, list=28%, signal=108%
DOWN in SPH	3	KEGG_PROTEASOME	41	-0.709932	-2.29168	0	tags=78%, list=21%, signal=98%
DOWN in SPH	4	KEGG_DNA_REPLICATION	35	-0.739295	-2.28102	0	tags=71%, list=15%, signal=84%
DOWN in SPH	5	KEGG_STEROID_BIOSYNTHESIS	16	-0.880263	-2.27674	0	tags=81%, list=6%, signal=87%
DOWN in SPH	6	KEGG_NUCLEOTIDE_EXCISION_REPAIR	43	-0.652792	-2.09376	0	tags=58%, list=21%, signal=74%
DOWN in SPH	7	KEGG_MISMATCH_REPAIR	22	-0.722425	-1.99899	0	tags=73%, list=21%, signal=92%
DOWN in SPH	8	KEGG_SPLICEOSOME	126	-0.503228	-1.97316	0	tags=62%, list=30%, signal=88%
DOWN in SPH	9	KEGG_PYRIMIDINE_METABOLISM	94	-0.524569	-1.92297	0	tags=36%, list=16%, signal=43%
DOWN in SPH	10	KEGG_HOMOLOGOUS_RECOMBINATION	27	-0.650173	-1.91736	0	tags=56%, list=14%, signal=65%
DOWN in SPH	11	KEGG_PATHOGENIC_ESCHERICHIA_COLI_INFECTION	50	-0.568396	-1.85656	0	tags=48%, list=20%, signal=60%
DOWN in SPH	12	KEGG_BASE_EXCISION_REPAIR	33	-0.596842	-1.80215	0	tags=42%, list=17%, signal=51%
DOWN in SPH	13	KEGG_AMINOACYL_TRNA_BIOSYNTHESIS	41	-0.564941	-1.7963	0.0021692	tags=54%, list=23%, signal=70%
DOWN in SPH	14	KEGG_CITRATE_CYCLE_TCA_CYCLE	28	-0.598733	-1.76892	0.00213675	tags=82%, list=34%, signal=125%
DOWN in SPH	15	KEGG_LEUKOCYTE_TRANSENDOTHELIAL_MIGRATION	95	-0.463683	-1.71536	0	tags=33%, list=17%, signal=39%
DOWN in SPH	16	KEGG_OOCYTE_MEIOSIS	102	-0.457499	-1.7045	0	tags=28%, list=14%, signal=33%
DOWN in SPH	17	KEGG_CYSTEINE_AND_METHIONINE_METABOLISM	28	-0.587319	-1.70363	0.0021978	tags=46%, list=16%, signal=55%
DOWN in SPH	18	KEGG_NOD_LIKE_RECEPTOR_SIGNALING_PATHWAY	55	-0.507214	-1.69958	0	tags=35%, list=20%, signal=43%
DOWN in SPH	19	KEGG_ONE_CARBON_POOL_BY_FOLATE	17	-0.643234	-1.69408	0.00865801	tags=65%, list=23%, signal=84%
DOWN in SPH	20	KEGG_GLYCINE_SERINE_AND_THREONINE_METABOLISM	24	-0.600258	-1.69271	0.00207469	tags=29%, list=8%, signal=32%
DOWN in SPH	21	KEGG_PARKINSONS_DISEASE	114	-0.439336	-1.68962	0	tags=59%, list=34%, signal=89%
DOWN in SPH	22	KEGG_PYRUVATE_METABOLISM	35	-0.553855	-1.68076	0.00628931	tags=54%, list=22%, signal=69%
DOWN in SPH	23	KEGG_RNA_DEGRADATION	55	-0.50834	-1.67718	0.00225225	tags=44%, list=23%, signal=56%
DOWN in SPH	24	KEGG_CYTOKINE_CYTOKINE_RECEPTOR_INTERACTION	158	-0.418355	-1.66653	0	tags=23%, list=10%, signal=26%
DOWN in SPH	25	KEGG_PROTEIN_EXPORT	23	-0.569874	-1.62901	0.0214592	tags=78%, list=38%, signal=126%
DOWN in SPH	26	KEGG_BLADDER_CANCER	41	-0.511855	-1.62039	0.00659341	tags=39%, list=15%, signal=46%
DOWN in SPH	27	KEGG_BIOSYNTHESIS_OF_UNSATURATED_FATTY_ACIDS	22	-0.585714	-1.61858	0.0220751	tags=41%, list=16%, signal=49%
DOWN in SPH	28	KEGG_FOCAL_ADHESION	178	-0.393969	-1.60275	0.00269542	tags=30%, list=17%, signal=36%
DOWN in SPH	29	KEGG_PROGESTERONE_MEDIATED_OOCYTE_MATURATION	77	-0.434687	-1.56499	0.00963855	tags=34%, list=15%, signal=39%
DOWN in SPH	30	KEGG_HYPERTROPHIC_CARDIOMYOPATHY_HCM	63	-0.440187	-1.53188	0.00862069	tags=32%, list=17%, signal=38%
DOWN in SPH	31	KEGG_NICOTINATE_AND_NICOTINAMIDE_METABOLISM	22	-0.539784	-1.5127	0.0354906	tags=18%, list=6%, signal=19%
DOWN in SPH	32	KEGG_PURINE_METABOLISM	143	-0.373486	-1.46866	0.00232019	tags=31%, list=16%, signal=37%
DOWN in SPH	33	KEGG_TIGHT_JUNCTION	111	-0.381952	-1.4605	0.0070922	tags=27%, list=18%, signal=33%
DOWN in SPH	34	KEGG_SELENOAMINO_ACID_METABOLISM	26	-0.499498	-1.44832	0.0455531	tags=46%, list=22%, signal=59%
DOWN in SPH	35	KEGG_P53_SIGNALING_PATHWAY	65	-0.42168	-1.44724	0.037037	tags=35%, list=15%, signal=42%
DOWN in SPH	36	KEGG_ADIPOCYTOKINE_SIGNALING_PATHWAY	55	-0.426604	-1.43967	0.0403587	tags=27%, list=14%, signal=32%
DOWN in SPH	37	KEGG_AMYOTROPHIC_LATERAL_SCLEROSIS_ALS	44	-0.452032	-1.43213	0.03386	tags=45%, list=24%, signal=59%
DOWN in SPH	38	KEGG_OXIDATIVE_PHOSPHORYLATION	120	-0.371579	-1.42704	0.0128205	tags=63%, list=37%, signal=101%
DOWN in SPH	39	KEGG_UBIQUITIN_MEDIATED_PROTEOLYSIS	130	-0.362292	-1.42314	0.0122249	tags=29%, list=21%, signal=37%
DOWN in SPH	40	KEGG_NATURAL_KILLER_CELL_MEDIATED_CYTOTOXICITY	88	-0.389852	-1.41888	0.0296804	tags=23%, list=11%, signal=25%
DOWN in SPH	41	KEGG_BASAL_TRANSCRIPTION_FACTORS	31	-0.478205	-1.4154	0.0675381	tags=39%, list=16%, signal=46%
DOWN in SPH	42	KEGG_CARDIAC_MUSCLE_CONTRACTION	56	-0.421879	-1.41278	0.0451467	tags=38%, list=26%, signal=50%
DOWN in SPH	43	KEGG_MAPK_SIGNALING_PATHWAY	229	-0.334519	-1.39943	0.00287356	tags=20%, list=12%, signal=23%
DOWN in SPH	44	KEGG_PANCREATIC_CANCER	67	-0.39992	-1.39897	0.0454545	tags=30%, list=15%, signal=35%
DOWN in SPH	45	KEGG_HUNTINGTONS_DISEASE	166	-0.335558	-1.35028	0.00755667	tags=44%, list=28%, signal=60%
DOWN in SPH	46	KEGG_DILATED_CARDIOMYOPATHY	69	-0.378527	-1.34492	0.0454545	tags=29%, list=17%, signal=35%
DOWN in SPH	47	KEGG_SMALL_CELL_LUNG_CANCER	80	-0.380995	-1.34396	0.0501253	tags=30%, list=16%, signal=35%
DOWN in SPH	48	KEGG_RIG_I_LIKE_RECEPTOR_SIGNALING_PATHWAY	53	-0.40159	-1.32442	0.0821596	tags=30%, list=15%, signal=35%
DOWN in SPH	49	KEGG_PENTOSE_PHOSPHATE_PATHWAY	22	-0.481965	-1.32184	0.104803	tags=45%, list=18%, signal=55%
DOWN in SPH	50	KEGG_PHENYLALANINE_METABOLISM	15	-0.512945	-1.29768	0.147903	tags=40%, list=12%, signal=45%
DOWN in SPH	51	KEGG_PATHWAYS_IN_CANCER	290	-0.303008	-1.29729	0.0171429	tags=23%, list=16%, signal=27%
DOWN in SPH	52	KEGG_ECM_RECEPTOR_INTERACTION	72	-0.362469	-1.29696	0.0802752	tags=31%, list=16%, signal=36%
DOWN in SPH	53	KEGG_SNARE_INTERACTIONS_IN_VESICULAR_TRANSPORT	38	-0.408901	-1.28797	0.107143	tags=45%, list=26%, signal=60%
DOWN in SPH	54	KEGG_REGULATION_OF_ACTIN_CYTOSKELETON	181	-0.314732	-1.27302	0.0542636	tags=30%, list=19%, signal=37%
DOWN in SPH	55	KEGG_ALZHEIMERS_DISEASE	153	-0.317277	-1.26818	0.040201	tags=45%, list=29%, signal=63%
DOWN in SPH	56	KEGG_GAP_JUNCTION	77	-0.338098	-1.2132	0.147268	tags=18%, list=8%, signal=20%
DOWN in SPH	57	KEGG_GLYCOLYSIS_GLUCONEOGENESIS	46	-0.371751	-1.20886	0.164251	tags=39%, list=16%, signal=46%
DOWN in SPH	58	KEGG_GLUTATHIONE_METABOLISM	43	-0.370005	-1.19324	0.203747	tags=28%, list=17%, signal=34%
DOWN in SPH	59	KEGG_ARRHYTHMOGENIC_RIGHT_VENTRICULAR_CARDIOMYOPATHY_ARVC	59	-0.355399	-1.19005	0.167364	tags=25%, list=16%, signal=30%
DOWN in SPH	60	KEGG_LYSINE_DEGRADATION	44	-0.359978	-1.17053	0.209091	tags=27%, list=17%, signal=33%
DOWN in SPH	61	KEGG_FC_EPSILON_RI_SIGNALING_PATHWAY	61	-0.346325	-1.15822	0.233684	tags=21%, list=13%, signal=24%
DOWN in SPH	62	KEGG_GALACTOSE_METABOLISM	20	-0.420406	-1.15322	0.274633	tags=30%, list=10%, signal=33%
DOWN in SPH	63	KEGG_PROPANOATE_METABOLISM	31	-0.37829	-1.13467	0.271552	tags=29%, list=16%, signal=34%
DOWN in SPH	64	KEGG_APOPTOSIS	80	-0.312635	-1.13213	0.211628	tags=41%, list=24%, signal=54%
DOWN in SPH	65	KEGG_FRUCTOSE_AND_MANNOSE_METABOLISM	30	-0.36903	-1.0802	0.344749	tags=43%, list=21%, signal=55%
DOWN in SPH	66	KEGG_CHEMOKINE_SIGNALING_PATHWAY	140	-0.270549	-1.07191	0.27551	tags=14%, list=13%, signal=16%
DOWN in SPH	67	KEGG_JAK_STAT_SIGNALING_PATHWAY	104	-0.286433	-1.07087	0.294811	tags=21%, list=10%, signal=23%
DOWN in SPH	68	KEGG_TGF_BETA_SIGNALING_PATHWAY	73	-0.301042	-1.06623	0.321429	tags=11%, list=5%, signal=11%
DOWN in SPH	69	KEGG_VIRAL_MYOCARDITIS	50	-0.32209	-1.06148	0.36044	tags=26%, list=12%, signal=30%
DOWN in SPH	70	KEGG_BETA_ALANINE_METABOLISM	18	-0.399017	-1.05761	0.389011	tags=33%, list=16%, signal=40%
DOWN in SPH	71	KEGG_TOLL_LIKE_RECEPTOR_SIGNALING_PATHWAY	76	-0.289808	-1.0473	0.344907	tags=20%, list=13%, signal=23%
DOWN in SPH	72	KEGG_AMINO_SUGAR_AND_NUCLEOTIDE_SUGAR_METABOLISM	39	-0.335524	-1.03443	0.422222	tags=38%, list=26%, signal=52%
DOWN in SPH	73	KEGG_PRION_DISEASES	27	-0.352034	-1.02991	0.43459	tags=37%, list=16%, signal=44%
DOWN in SPH	74	KEGG_WNT_SIGNALING_PATHWAY	131	-0.255927	-1.00418	0.447236	tags=16%, list=12%, signal=18%
DOWN in SPH	75	KEGG_RNA_POLYMERASE	29	-0.342213	-0.999536	0.444181	tags=52%, list=32%, signal=76%
DOWN in SPH	76	KEGG_GLIOMA	61	-0.290807	-0.998841	0.451404	tags=28%, list=17%, signal=34%
DOWN in SPH	77	KEGG_GLYCOSAMINOGLYCAN_BIOSYNTHESIS_CHONDROITIN_SULFATE	22	-0.360559	-0.992861	0.480412	tags=36%, list=25%, signal=48%
DOWN in SPH	78	KEGG_COLORECTAL_CANCER	59	-0.285194	-0.970579	0.523595	tags=22%, list=14%, signal=26%
DOWN in SPH	79	KEGG_FATTY_ACID_METABOLISM	36	-0.313984	-0.959118	0.494432	tags=25%, list=16%, signal=30%
DOWN in SPH	80	KEGG_T_CELL_RECEPTOR_SIGNALING_PATHWAY	88	-0.260691	-0.955631	0.557143	tags=15%, list=11%, signal=17%
DOWN in SPH	81	KEGG_TRYPTOPHAN_METABOLISM	32	-0.310985	-0.937865	0.542141	tags=25%, list=16%, signal=30%
DOWN in SPH	82	KEGG_RENAL_CELL_CARCINOMA	65	-0.260881	-0.921836	0.608295	tags=11%, list=7%, signal=12%
DOWN in SPH	83	KEGG_CHRONIC_MYELOID_LEUKEMIA	71	-0.243356	-0.85024	0.795122	tags=34%, list=25%, signal=45%
DOWN in SPH	84	KEGG_CYTOSOLIC_DNA_SENSING_PATHWAY	37	-0.276662	-0.846805	0.709544	tags=30%, list=24%, signal=39%
DOWN in SPH	85	KEGG_VALINE_LEUCINE_AND_ISOLEUCINE_DEGRADATION	44	-0.264113	-0.841739	0.750552	tags=7%, list=1%, signal=7%
DOWN in SPH	86	KEGG_NON_SMALL_CELL_LUNG_CANCER	51	-0.248263	-0.835546	0.785203	tags=35%, list=25%, signal=47%
DOWN in SPH	87	KEGG_ADHERENS_JUNCTION	70	-0.231689	-0.817791	0.816934	tags=30%, list=21%, signal=38%
DOWN in SPH	88	KEGG_THYROID_CANCER	27	-0.264108	-0.770168	0.813417	tags=33%, list=22%, signal=43%
DOWN in SPH	89	KEGG_GLYCEROLIPID_METABOLISM	42	-0.239406	-0.767536	0.850427	tags=24%, list=20%, signal=30%
DOWN in SPH	90	KEGG_B_CELL_RECEPTOR_SIGNALING_PATHWAY	68	-0.207243	-0.730033	0.944573	tags=32%, list=25%, signal=43%
DOWN in SPH	91	KEGG_EPITHELIAL_CELL_SIGNALING_IN_HELICOBACTER_PYLORI_INFECTION	65	-0.189503	-0.658204	0.981395	tags=12%, list=11%, signal=14%
DOWN in SPH	92	KEGG_MTOR_SIGNALING_PATHWAY	47	-0.194959	-0.650663	0.966292	tags=32%, list=25%, signal=43%
DOWN in SPH	93	KEGG_ACUTE_MYELOID_LEUKEMIA	53	-0.187396	-0.619618	0.986487	tags=26%, list=23%, signal=34%
