# Supplementary material for: Bioengineered 3D models of human pancreatic cancer recapitulate in vivo tumour biology
Source: Nat Commun. 2021 Sep 24;12:5623. doi: 10.1038/s41467-021-25921-9 (PMC8463670; doi:10.1038/s41467-021-25921-9)
Supplement: Supplementary file 4 — Supplementary Data 2 [file 41467_2021_25921_MOESM4_ESM.xlsx]

## Sheet: PDAC matrisome
acc no	Protein names	ORG CTRL 1 (POS)	ORG CTRL 1 (POS) r	ORG CTRL 2 (NEG)	ORG CTRL 2 (NEG) r	ORG 12556	ORG 12556 r	ORG 12560 (PDAC only)	ORG 12560 (PDAC only) r	ORG 12560	ORG 12560	ORG 12707	ORG 12707 r	PA CTRL 1	PA CTRL 1 r	PA CTRL 2	PA CTRL 2 r	PA CTRL 3	PA CTRL 3 r	PA 12556	PA 12556 r	PA 12560 1	PA 12560 1 r	PA 12560 2	PA 12560 2 r	PA 12560 2 OM	PA 12560 2 OM r	PA 12560 2 2x PSCs	PA 12560 2 2x PSCs r	PA 12707	PA 12707 r	PRI 12556	PRI 12556 r	PRI 12559	PRI 12559 r	PRI 12560	PRI 12560 r	PRI 12707	PRI 12707 r	PRI 12975	PRI 12975 r	PDX 12556	PDX 12556 r	PDX 12560	PDX 12560 r	PDX 12707	PDX 12707 r	Gene	ECM category
TARSH_HUMAN	Target of Nesh-SH3 (Tarsh) (ABI gene family member 3-binding protein) (Nesh-binding protein) (NeshBP)	0	0	0	0	0	0	0	0	1.05598e+06	1.38093e+06	0	0	0	0	0	0	0	0	0	0	0	0	3.13684e+08	2.22074e+06	3.06632e+06	848823	8.9583e+07	7.66104e+07	0	0	0	0	0	0	0	0	0	0	0	0	0	0	0	0	0	0	ABI3BP	Core matrisome
AGRIN_HUMAN	Agrin [Cleaved into: Agrin N-terminal 110 kDa subunit; Agrin C-terminal 110 kDa subunit; Agrin C-terminal 90 kDa fragment (C90); Agrin C-terminal 22 kDa fragment (C22)]	2.83917e+10	1.6279e+10	0	0	0	0	1.03907e+10	1.42417e+10	1.6873e+10	2.2242e+10	0	0	0	8.25142e+09	8.04667e+09	6.36548e+09	0	0	0	0	0	0	2.71231e+10	7.14223e+09	2.9958e+10	2.9712e+10	3.61274e+10	3.10259e+10	0	0	0	0	1.40757e+08	1.54878e+08	2.05619e+10	1.35472e+10	5.20429e+08	5.39061e+08	0	0	1.61209e+08	1.95064e+08	2.42671e+10	1.1163e+10	8.06907e+08	8.65832e+08	AGRN	Core matrisome
ASPN_HUMAN	Asporin (Periodontal ligament-associated protein 1) (PLAP-1)	0	0	0	0	0	0	0	0	0	0	0	2.42389e+06	2.15985e+06	0	0	0	0	0	0	0	9.53722e+07	3.09576e+08	0	0	0	0	0	0	0	0	0	0	0	0	1.89016e+11	9.25049e+10	1.21144e+10	1.32388e+10	0	0	1.64672e+08	9.67039e+07	3.19824e+09	2.19817e+09	1.61358e+09	1.76655e+09	ASPN	Core matrisome
PGCB_HUMAN	Brevican core protein (Brain-enriched hyaluronan-binding protein) (BEHAB) (Chondroitin sulfate proteoglycan 7)	0	0	0	0	0	0	0	0	0	0	0	0	0	0	0	0	0	0	0	0	2.9039e+07	0	0	0	0	0	0	0	0	0	0	0	0	0	2.8995e+08	1.50203e+07	0	0	0	0	0	0	3.28723e+10	3.03997e+09	0	0	BCAN	Core matrisome
PGS1_HUMAN	Biglycan (Bone/cartilage proteoglycan I) (PG-S1)	7.38052e+09	5.30959e+09	0	0	0	0	0	2.58587e+07	2.02085e+08	4.25877e+08	4.55725e+07	3.94182e+08	1.22134e+08	1.76597e+08	0	2.07665e+06	0	792180	0	0	3.79224e+07	2.45141e+07	1.61586e+08	0	1.94956e+09	1.55911e+09	7.53575e+09	4.30507e+09	6.32309e+08	5.59013e+08	2.72992e+08	1.49977e+08	7.77352e+09	2.27411e+09	2.97117e+11	1.66969e+11	2.90832e+10	3.51708e+10	1.74212e+09	1.22869e+09	9.57538e+08	1.53231e+09	9.97607e+09	4.17321e+09	8.54322e+09	9.52476e+09	BGN	Core matrisome
BMPER_HUMAN	BMP-binding endothelial regulator protein (Bone morphogenetic protein-binding endothelial cell precursor-derived regulator) (Protein crossveinless-2) (hCV2)	5.70038e+09	2.51995e+09	0	0	0	0	3.46341e+08	3.13229e+08	5.99752e+08	3.97683e+08	0	0	0	0	2.77292e+07	0	0	0	0	0	0	0	3.06778e+09	0	5.56314e+07	7.32597e+07	4.36232e+07	0	0	0	0	0	0	0	0	0	0	0	0	0	0	0	0	0	0	0	BMPER	Core matrisome
CCD80_HUMAN	Coiled-coil domain-containing protein 80 (Down-regulated by oncogenes protein 1) (Up-regulated in BRS-3 deficient mouse homolog)	1.42957e+08	205391020	0	0	0	0	0	0	6.65325e+07	29152865	0	0	0	0	0	2.71829e+06	0	0	0	0	0	0	0	0	1.91902e+08	1.69944e+08	1.36626e+09	1.23207e+09	0	0	0	0	0	0	5.10033e+08	2.56577e+08	4.95063e+08	2.31103e+08	0	0	0	0	0	1.45588e+08	2.1343e+07	8.35302e+06	CCDC80	Core matrisome
CHAD_HUMAN	Chondroadherin (Cartilage leucine-rich protein)	0	0	0	0	0	0	0	0	0	0	0	0	0	0	0	0	0	0	0	0	0	2.54605e+10	0	0	0	0	0	0	0	0	0	0	0	0	1.06341e+10	5.28761e+09	0	0	0	0	0	0	4.14035e+09	5.61504e+09	0	0	CHAD	Core matrisome
CILP1_HUMAN	Cartilage intermediate layer protein 1 (CILP-1) (Cartilage intermediate-layer protein) [Cleaved into: Cartilage intermediate layer protein 1 C1; Cartilage intermediate layer protein 1 C2]	0	0	0	0	0	0	0	0	0	0	0	0	4.53102e+06	0	0	0	0	0	0	0	1.47312e+08	6.35117e+08	0	0	0	0	0	0	0	0	0	0	0	5.25219e+07	5.61742e+09	1.89638e+09	5.64157e+08	6.93586e+08	0	0	3.0278e+08	2.70878e+08	6.9011e+09	4.22009e+09	2.16979e+09	1.9537e+09	CILP	Core matrisome
CILP2_HUMAN	Cartilage intermediate layer protein 2 (CILP-2) [Cleaved into: Cartilage intermediate layer protein 2 C1; Cartilage intermediate layer protein 2 C2]	0	0	0	0	0	0	0	0	0	0	0	0	0	0	0	0	0	0	0	0	0	0	0	0	0	0	0	0	0	0	0	0	3.18994e+08	1.24123e+07	0	0	3.43375e+08	0	0	0	0	0	0	0	0	0	CILP2	Core matrisome
COAA1_HUMAN	Collagen alpha-1(X) chain	0	0	0	0	0	0	0	0	0	0	2.42286e+07	0	0	0	0	0	0	0	0	0	0	0	0	0	0	0	0	0	0	0	0	0	7.81891e+09	7.8613e+09	7.90026e+10	3.0767e+10	6.08212e+10	6.09746e+10	1.06918e+06	0	4.36506e+09	3.21342e+09	5.06905e+09	2.39356e+09	2.46298e+09	2.75049e+09	COL10A1	Core matrisome
COBA1_HUMAN	Collagen alpha-1(XI) chain	0	0	0	0	0	0	0	0	0	0	0	0	0	0	0	0	0	0	0	0	0	0	0	0	0	0	0	0	0	0	0	0	5.07643e+09	4.54772e+09	2.92407e+10	1.83731e+10	2.23156e+10	3.44726e+10	0	0	3.65778e+09	3.57179e+09	1.20599e+09	8.46728e+08	2.21586e+09	2.0296e+09	COL11A1	Core matrisome
COCA1_HUMAN	Collagen alpha-1(XII) chain	0	0	0	1.66013e+07	0	2.85402e+06	0	0	0	0	4.14336e+09	1.28969e+10	6.04516e+08	1.12513e+09	0	0	3.06059e+08	1.93747e+08	5.01797e+07	6.02737e+07	8.88898e+09	3.47956e+10	0	0	0	0	0	0	8.88418e+08	1.0979e+09	4.59691e+09	2.64704e+09	3.53464e+10	3.84886e+10	1.2351e+12	5.86442e+11	6.84714e+11	9.43793e+11	1.18045e+09	1.4888e+09	8.226e+10	6.73193e+10	6.93016e+11	3.50133e+11	3.60541e+11	4.22407e+11	COL12A1	Core matrisome
COEA1_HUMAN	Collagen alpha-1(XIV) chain (Undulin)	3.74517e+08	1.06825e+08	0	0	0	0	5.77529e+08	5.97051e+08	1.85835e+09	1.1021e+09	1.32369e+07	8.77111e+08	4.17962e+07	626842	4.36289e+06	1.40504e+07	6.53589e+08	8.61017e+08	1.86173e+08	0	3.35065e+09	9.01826e+08	2.87821e+07	3.03906e+08	2.83986e+09	2.73784e+09	2.65696e+09	1.84422e+09	1.15574e+07	3.79974e+07	1.51106e+07	0	3.32309e+10	2.75261e+10	1.21957e+11	5.43707e+10	3.68235e+09	3.67602e+09	5.51686e+07	1.06185e+08	3.48073e+09	4.83368e+09	1.8082e+10	1.37484e+10	2.21667e+10	2.89976e+10	COL14A1	Core matrisome
COFA1_HUMAN	Collagen alpha-1(XV) chain [Cleaved into: Restin (Endostatin-XV) (Related to endostatin) (Restin-I); Restin-2 (Restin-II); Restin-3 (Restin-III); Restin-4 (Restin-IV)]	0	0	0	0	0	0	0	2.60264e+07	1.22804e+07	2.50826e+07	0	0	0	0	0	0	0	0	0	0	2.84373e+08	0	0	0	0	0	1.76944e+08	2.20043e+08	0	0	0	0	0	0	7.60317e+09	3.06797e+09	1.01477e+08	9.92605e+07	0	0	0	0	4.10382e+08	1.37029e+08	0	0	COL15A1	Core matrisome
COGA1_HUMAN	Collagen alpha-1(XVI) chain	0	0	0	0	0	0	0	0	0	0	0	9.45096e+07	0	0	0	0	0	0	0	0	1.55728e+09	8.75297e+08	0	0	0	0	0	0	0	0	0	0	3.04992e+08	4.26219e+08	3.07955e+10	1.16754e+10	1.86185e+08	8.23798e+08	0	0	0	6.27908e+07	1.04746e+09	9.84317e+08	7.85327e+07	2.23574e+08	COL16A1	Core matrisome
COHA1_HUMAN	Collagen alpha-1(XVII) chain (180 kDa bullous pemphigoid antigen 2) (Bullous pemphigoid antigen 2) [Cleaved into: 120 kDa linear IgA disease antigen (120 kDa linear IgA dermatosis antigen) (Linear IgA disease antigen 1) (LAD-1); 97 kDa linear IgA disease antigen (97 kDa linear IgA bullous dermatosis antigen) (97 kDa LAD antigen) (97-LAD) (Linear IgA bullous disease antigen of 97 kDa) (LABD97)]	1.01642e+08	2.19751e+08	0	0	0	0	1.7981e+09	6.38597e+07	3.09099e+09	3.58106e+08	0	0	0	0	0	1.01363e+07	0	0	0	0	0	0	9.73842e+07	0	1.59814e+09	1.24005e+09	2.51487e+09	1.71686e+09	0	0	0	0	0	0	0	0	0	0	0	0	3.89515e+08	5.42836e+08	7.8368e+07	1.85742e+07	0	0	COL17A1	Core matrisome
COIA1_HUMAN	Collagen alpha-1(XVIII) chain [Cleaved into: Endostatin; Non-collagenous domain 1 (NC1)]	0	0	0	0	0	0	0	0	0	0	0	0	0	0	0	0	0	0	0	0	0	0	0	0	0	0	0	0	0	0	0	0	7.69703e+06	0	0	0	1.06452e+08	9.65534e+07	0	0	0	0	0	0	0	0	COL18A1	Core matrisome
CO1A1_HUMAN	Collagen alpha-1(I) chain (Alpha-1 type I collagen)	3.16521e+08	8.90174e+07	0	9.00547e+08	7.71152e+08	1.6744e+09	3.68673e+08	4.11934e+07	5.70261e+08	7.05724e+08	2.15426e+09	5.15972e+09	2.69881e+08	0	3.64913e+10	5.83594e+10	8.8911e+09	1.34205e+10	1.46645e+10	1.7605e+10	5.05072e+10	3.94172e+10	3.80028e+09	5.84665e+09	3.41543e+10	3.21867e+10	7.55421e+10	5.91075e+10	2.77844e+10	2.90483e+10	3.98868e+11	4.52279e+11	3.92193e+12	3.24019e+12	1.09051e+13	5.1493e+12	4.08078e+12	5.57475e+12	1.33123e+12	1.27819e+12	5.20916e+11	9.75308e+11	5.69034e+11	2.4649e+11	1.51665e+12	8.73672e+11	COL1A1	Core matrisome
CO1A2_HUMAN	Collagen alpha-2(I) chain (Alpha-2 type I collagen)	1.58795e+10	1.88477e+10	1.94991e+08	5.61355e+08	2.16983e+08	2.57896e+08	1.25911e+09	2.1967e+08	2.76546e+09	2.0786e+09	8.37656e+08	1.78671e+09	0	1.61485e+06	2.49957e+09	2.1458e+09	0	0	2.44223e+08	1.05693e+09	1.68455e+10	1.76729e+09	2.66104e+09	9.36606e+08	8.59244e+09	7.50329e+09	4.29669e+10	3.73275e+10	2.14778e+09	2.17197e+09	0	8.07273e+09	1.7184e+12	2.03026e+12	9.10625e+12	4.419e+12	1.20442e+12	2.77878e+12	8.22001e+10	1.60962e+11	4.92982e+11	4.74249e+11	1.38407e+12	5.62824e+11	4.26564e+11	8.38859e+11	COL1A2	Core matrisome
COLA1_HUMAN	Collagen alpha-1(XXI) chain	0	0	0	0	0	0	0	0	0	0	0	0	0	0	0	0	0	0	0	0	0	0	0	0	0	0	0	0	0	0	0	0	1.70511e+08	1.72779e+08	2.50052e+10	9.66961e+09	5195645145	7.75045e+09	0	0	3.12117e+08	7.27094e+07	1.22309e+10	5295580070	1.36548e+09	1.95789e+09	COL21A1	Core matrisome
COMA1_HUMAN	Collagen alpha-1(XXII) chain	0	0	0	0	0	0	0	0	0	0	0	0	0	0	0	0	0	0	0	0	0	0	0	0	0	0	0	0	0	390817	0	0	7.90318e+10	6.34897e+10	1.86923e+10	5.56134e+09	35136424080	2.78805e+10	1.14228e+08	0	1.13613e+07	3.263e+06	0	0	0	0	COL22A1	Core matrisome
COSA1_HUMAN	Collagen alpha-1(XXVIII) chain	0	0	0	0	0	0	0	0	0	0	0	0	0	0	0	0	0	0	0	0	0	0	0	0	0	0	0	0	0	0	0	0	0	0	4.45321e+09	2.01019e+09	0	0	0	0	0	0	1.05748e+10	3.43963e+09	0	0	COL28A1	Core matrisome
CO2A1_HUMAN	Collagen alpha-1(II) chain (Alpha-1 type II collagen) [Cleaved into: Collagen alpha-1(II) chain; Chondrocalcin]	0	0	0	6.00545e+07	0	0	0	0	0	0	0	0	0	0	0	0	0	0	0	0	0	0	0	0	0	0	0	0	0	0	0	0	5.22103e+08	6.4226e+08	2.41992e+10	1.23636e+10	1.17006e+10	1.46553e+10	0	0	2.02267e+08	2.32558e+08	1.51583e+10	7.30932e+09	5.63207e+09	6.38475e+09	COL2A1	Core matrisome
CO3A1_HUMAN	Collagen alpha-1(III) chain	7.73548e+08	2.77624e+08	0	2.431e+08	0	0	3.10397e+10	2.22041e+10	2.01417e+10	1.52275e+10	2.80256e+11	1.12437e+11	0	0	5.82837e+10	4.28181e+10	0	2.39562e+06	1.7268e+08	3.33551e+08	3.67923e+11	6.30694e+10	1.92152e+10	3.34574e+11	2.33628e+10	2.15547e+10	4.15163e+10	3.42011e+10	6.28649e+10	7.06395e+10	6.69645e+09	7.39233e+09	2.00538e+12	1.93221e+12	4.2244e+12	1.62136e+12	1.02625e+12	1.0952e+12	2.05595e+10	2.02241e+10	2.80578e+11	6.35741e+11	5.79563e+10	2.69051e+10	7.78225e+11	3.29622e+10	COL3A1	Core matrisome
CO4A1_HUMAN	Collagen alpha-1(IV) chain [Cleaved into: Arresten]	5.05954e+10	3.63536e+10	0	0	0	0	9.18706e+09	1.5973e+10	2.64664e+10	4.59278e+10	0	1.49715e+07	2.16461e+08	0	2.07012e+08	0	0	0	0	0	0	0	2.80276e+07	5.73365e+07	4.83261e+09	6.35036e+09	5.23842e+09	5.0764e+09	0	0	0	0	9.60025e+09	1.18976e+10	2.16484e+11	7.09028e+10	1.13246e+09	2.46444e+09	0	0	2.91495e+09	2.87874e+09	6.79613e+09	2.19623e+09	1.47751e+10	1.27921e+10	COL4A1	Core matrisome
CO4A2_HUMAN	Collagen alpha-2(IV) chain [Cleaved into: Canstatin]	7.94408e+10	6.61337e+10	1.23465e+09	3.45371e+08	0	4.93634e+07	2.02796e+10	1.49037e+10	4.79638e+10	3.92834e+10	1.4038e+10	1.15537e+10	1.10079e+08	0	4.50001e+08	4.10461e+07	2.56834e+07	3.5799e+08	3.33079e+07	1.62476e+07	7.30645e+11	0	4.77434e+06	2.48921e+08	1.42869e+10	3.24056e+09	2.45081e+09	2.33817e+09	8.21976e+08	6.15269e+08	0	0	5.58167e+10	3.59016e+10	3.15576e+11	1.12197e+11	1.15468e+10	2.87838e+10	3.1149e+08	1.72443e+08	3.99181e+09	3.5033e+09	7.21059e+10	3.81779e+10	1.72321e+10	2.51395e+10	COL4A2	Core matrisome
CO4A3_HUMAN	Collagen alpha-3(IV) chain (Goodpasture antigen) [Cleaved into: Tumstatin]	1.07521e+10	9.77215e+09	0	0	0	0	4.01154e+08	4.01356e+09	1.71403e+09	9.78683e+09	2.43119e+08	1.59317e+09	2.16461e+08	0	0	0	0	0	0	0	0	0	0	1.78112e+07	6.54802e+08	5.88337e+08	7.58533e+08	5.40527e+08	1.24485e+07	1.69849e+07	0	828905	4.80157e+09	9.69946e+08	5.80328e+10	2.8977e+10	0	0	0	0	2.04288e+07	8.77712e+07	2.15671e+09	0	3.18082e+08	1.61946e+08	COL4A3	Core matrisome
CO4A5_HUMAN	Collagen alpha-5(IV) chain	0	2.45799e+09	1.23291e+09	0	0	0	0	7.13825e+08	1.04481e+08	1.75867e+09	5.63082e+09	7.76244e+09	0	0	0	0	0	0	0	0	7.87829e+07	0	0	1.78112e+07	1.26081e+08	1.90274e+08	5.39867e+08	3.4048e+08	2.75679e+07	2.28987e+07	0	828905	1.202e+10	0	54983918175	2.54309e+10	1.73183e+09	2.08152e+09	0	0	0	0	2.06961e+10	9.55892e+09	1.30445e+09	5.51154e+08	COL4A5	Core matrisome
CO5A1_HUMAN	Collagen alpha-1(V) chain	2.47748e+08	5.20887e+07	0	0	0	0	2.33258e+07	3.47035e+08	7.62595e+07	1.18897e+09	1.39753e+06	1.32268e+07	0	0	0	0	0	0	0	0	0	0	9.79927e+06	4.12474e+08	5.67346e+08	1.96073e+09	2.30826e+09	1.72773e+09	0	0	0	0	7.81207e+09	4.4498e+09	6.92209e+09	3.85962e+09	4.97994e+09	6.8432e+09	2.07988e+07	0	4.54447e+09	3.86308e+09	2.32855e+09	9.31573e+08	8.90268e+09	5.99796e+09	COL5A1	Core matrisome
CO5A2_HUMAN	Collagen alpha-2(V) chain	0	0	0	0	0	0	0	0	0	0	4.03128e+08	6.45959e+08	0	0	0	0	0	0	0	0	1.09471e+09	0	0	0	0	0	0	0	1.43308e+08	2.52404e+08	0	0	2.93122e+10	2.52113e+10	8.8073e+10	2.84632e+10	5.60599e+10	6.11532e+10	0	0	9.94547e+09	1.48838e+10	2.48836e+10	2.78287e+10	1.23744e+10	1.12584e+10	COL5A2	Core matrisome
CO5A3_HUMAN	Collagen alpha-3(V) chain	0	0	0	0	0	0	0	0	0	0	0	1.04578e+06	0	0	0	0	0	0	0	0	0	0	0	0	0	0	0	0	0	0	0	0	4.83317e+07	8.74559e+07	0	0	5.7174e+08	6.75881e+08	0	0	2.62909e+09	2.71911e+09	0	0	4.37685e+08	5.68558e+08	COL5A3	Core matrisome
CO6A1_HUMAN	Collagen alpha-1(VI) chain	9.37827e+08	6.79807e+09	587293	2.33349e+08	8.27002e+07	0	5.45945e+09	3.88278e+09	8.89321e+09	7.56788e+09	0	7.501e+08	2.28117e+06	0	2.72048e+10	2.31285e+10	0	0	1.78967e+07	0	2.20617e+09	1.10091e+10	7.30102e+08	3.77339e+08	3.81428e+10	3.64306e+10	4.10332e+10	3.93037e+10	4.23968e+08	2.12227e+08	0	8.20628e+07	5.15834e+10	4.9123e+10	5.4847e+11	2.09249e+11	1.04768e+11	1.46184e+11	2.38214e+09	1.88089e+09	2.17697e+10	2.29268e+10	2.10737e+10	2.45211e+10	2.33796e+10	3.86519e+10	COL6A1	Core matrisome
CO6A2_HUMAN	Collagen alpha-2(VI) chain	3.03595e+07	0	0	0	0	7.26392e+07	1.23014e+08	9.92104e+07	1.86446e+09	1.78482e+09	2.45784e+08	3.91917e+07	0	0	8.97988e+06	1.1308e+07	0	1.47829e+06	0	6.82325e+06	1.15966e+10	8.68335e+09	8.82622e+08	2.98581e+09	1.13205e+10	1.16016e+10	1.44405e+10	1.33069e+10	2.3027e+08	5.42811e+08	1.63532e+08	1.81138e+09	2.49699e+10	1.27635e+10	5.80898e+11	2.90445e+11	7.5733e+10	1.20808e+11	1.58282e+10	1.38034e+10	2.61039e+09	5.74035e+09	5.373e+10	4.96724e+10	2.30561e+10	2.43553e+10	COL6A2	Core matrisome
CO6A3_HUMAN	Collagen alpha-3(VI) chain	9.8093e+09	4.57969e+10	6.04276e+07	8.82439e+08	9.75049e+08	9.93164e+08	7.60933e+09	1.22824e+10	2.97594e+10	3.6525e+10	1.83217e+09	5.7912e+09	2.89898e+09	7.55041e+08	1.99115e+09	8.01216e+08	3.08828e+08	7.03488e+08	9.88713e+08	1.20848e+09	4.4768e+09	2.00235e+10	2.71722e+09	2.08012e+10	8.69372e+10	8.29948e+10	6.64466e+10	7.25532e+10	2.50401e+09	4.03648e+09	1.47007e+09	2.04553e+09	1.66435e+11	1.52644e+11	2.04053e+12	9.55343e+11	2.73577e+11	4.11153e+11	5.56428e+09	6.34937e+09	6.20109e+10	6.01205e+10	1.36203e+11	4.51688e+10	9.23897e+10	1.06985e+11	COL6A3	Core matrisome
CO6A4_MOUSE	Collagen alpha-4(VI) chain	0	0	0	0	0	0	0	0	0	0	0	0	0	0	0	0	0	0	0	0	0	0	0	0	0	0	0	0	0	0	0	0	0	0	0	0	0	0	0	0	0	0	0	0	0	0	COL6A4	Core matrisome
CO6A5_HUMAN	Collagen alpha-5(VI) chain (Collagen alpha-1(XXIX) chain) (von Willebrand factor A domain-containing protein 4)	0	0	0	0	0	0	0	0	0	0	0	0	0	0	0	0	0	0	0	0	0	0	0	0	0	0	0	0	0	6.45763e+07	0	0	0	0	0	0	1.29744e+07	4.54712e+07	0	0	2.73255e+07	5.67794e+07	0	0	2.04637e+10	1.43127e+10	COL6A5	Core matrisome
CO6A6_HUMAN	Collagen alpha-6(VI) chain	0	0	0	0	0	0	0	0	0	0	0	0	0	0	0	0	0	0	0	0	0	0	0	0	0	0	0	0	0	0	0	0	0	0	0	0	0	0	0	0	6.11987e+06	6.41736e+06	0	0	9.11278e+07	8.49892e+07	COL6A6	Core matrisome
CO7A1_HUMAN	Collagen alpha-1(VII) chain (Long-chain collagen) (LC collagen)	0	0	0	0	0	0	0	0	0	0	1.26103e+08	1.04871e+08	0	0	0	0	0	0	0	0	0	0	0	0	0	0	0	0	0	0	0	0	0	0	0	0	0	0	0	0	2.56819e+08	8.11037e+07	3628450265	1800890735	1.58351e+08	2.54452e+08	COL7A1	Core matrisome
CO8A1_HUMAN	Collagen alpha-1(VIII) chain (Endothelial collagen) [Cleaved into: Vastatin]	0	0	0	0	0	0	0	0	0	0	6.85535e+08	9.581e+08	0	0	0	0	0	0	0	0	0	0	0	0	0	0	0	0	4.04424e+08	5.8376e+08	0	0	3.39114e+09	3.17183e+09	2.05208e+10	8.56138e+09	1.05538e+10	9.53689e+09	0	0	0	2.04303e+07	0	9.70908e+08	2.37601e+07	2.47427e+07	COL8A1	Core matrisome
CO8A2_HUMAN	Collagen alpha-2(VIII) chain (Endothelial collagen)	0	0	0	0	0	0	0	0	0	0	0	0	0	0	0	0	0	0	0	0	0	0	0	0	0	0	0	0	0	0	0	0	0	0	3.37635e+09	2.53892e+09	0	0	0	0	0	0	0	0	0	0	COL8A2	Core matrisome
COMP_HUMAN	Cartilage oligomeric matrix protein (COMP) (Thrombospondin-5) (TSP5)	0	0	2.95071e+09	1.10942e+09	1.62885e+06	2.76678e+08	0	0	0	0	0	4.74399e+08	2.04246e+06	454102	0	0	0	0	0	0	1.66819e+07	2.45083e+10	0	0	0	0	0	0	0	0	0	0	4.63639e+09	2.93326e+09	1.87882e+10	6.753e+09	4.54409e+09	5.78498e+09	0	0	0	2.59557e+09	2.01631e+09	1.87307e+09	1.98168e+09	1.76779e+09	COMP	Core matrisome
CRLD2_HUMAN	Cysteine-rich secretory protein LCCL domain-containing 2 (Cysteine-rich secretory protein 11) (CRISP-11) (LCCL domain-containing cysteine-rich secretory protein 2)	4.01253e+07	9.75791e+07	0	0	0	0	4.05039e+07	2.49017e+07	9.95062e+07	7.03668e+07	0	0	0	0	0	0	0	0	0	0	0	0	1.6148e+09	1.39405e+10	1.65225e+09	2.0449e+09	7.52732e+08	6.21062e+08	0	0	0	0	0	0	3176494015	0	0	0	0	0	0	0	2.81785e+08	0	0	0	CRISPLD2	Core matrisome
CTGF_HUMAN	Connective tissue growth factor (CCN family member 2) (Hypertrophic chondrocyte-specific protein 24) (Insulin-like growth factor-binding protein 8) (IBP-8) (IGF-binding protein 8) (IGFBP-8)	0	0	0	0	0	0	0	0	0	0	0	0	0	0	0	0	0	0	0	0	0	0	0	0	0	0	0	0	1.80629e+07	1.44713e+06	0	0	0	0	3.98745e+08	3.03985e+08	1.68082e+08	1.6717e+08	0	0	9.93347e+08	1.51333e+09	1.26808e+10	5.81265e+09	1.30935e+09	1.29343e+09	CTGF	Core matrisome
CTHR1_HUMAN	Collagen triple helix repeat-containing protein 1 (Protein NMTC1)	0	0	0	0	0	0	0	0	0	0	0	0	0	0	0	0	0	0	0	0	3.56417e+09	0	0	0	0	0	0	0	0	0	0	0	0	0	3.02735e+11	1.65178e+11	3.86607e+08	5.38329e+08	0	0	0	0	1.20231e+09	5.34955e+08	2.22761e+07	2.12732e+07	CTHRC1	Core matrisome
CYR61_HUMAN	Protein CYR61 (CCN family member 1) (Cysteine-rich angiogenic inducer 61) (Insulin-like growth factor-binding protein 10) (IBP-10) (IGF-binding protein 10) (IGFBP-10) (Protein GIG1)	2.30025e+08	1.76864e+10	0	0	0	0	5.97299e+09	2.62767e+09	5.31745e+09	5.04534e+09	0	0	0	0	4.46664e+10	0	0	0	0	0	0	0	2.93841e+08	0	5.73661e+09	2.74563e+10	5.77334e+09	1.7417e+10	0	0	0	0	0	2.83287e+07	0	0	1.89223e+08	2.20737e+08	0	0	3.33405e+08	2.79849e+08	5.2112e+08	9.55247e+07	5.467e+07	5.2249e+07	CYR61	Core matrisome
PGS2_HUMAN	Decorin (Bone proteoglycan II) (PG-S2) (PG40)	3.43435e+09	3.10002e+08	0	0	0	0	1.79348e+09	1.99732e+09	5.16771e+09	5.06099e+09	7.21402e+06	3.05785e+07	1.22523e+06	0	1.92647e+07	0	2.59518e+08	0	0	0	0	3.69275e+08	1.60338e+09	1.06584e+09	6.09291e+09	6.64586e+09	9.92607e+09	5.69987e+09	7.59489e+08	1.24252e+08	0	0	1.42884e+10	1.60715e+10	3.87986e+11	1.8196e+11	8.11857e+10	1.01844e+11	8.83903e+07	2.72325e+08	7.47694e+09	6.79632e+08	5.38501e+10	1.86577e+10	1.58272e+09	1.41056e+09	DCN	Core matrisome
DMBT1_HUMAN	Deleted in malignant brain tumors 1 protein (Glycoprotein 340) (Gp-340) (Hensin) (Salivary agglutinin) (SAG) (Surfactant pulmonary-associated D-binding protein)	0	0	3.92071e+07	0	0	0	1.37332e+10	7.96898e+09	1.61223e+10	6.78379e+09	1.75873e+06	0	0	0	0	6.40187e+06	0	0	0	0	0	0	5.25684e+09	1.27053e+09	2.98896e+09	2.33083e+09	9.22897e+07	2.24034e+09	0	0	0	0	0	0	2.43344e+08	1.37174e+08	5.25692e+08	5.0378e+08	0	0	0	0	2.3696e+08	1.18001e+08	7.32575e+06	8.91499e+07	DMBT1	Core matrisome
DERM_HUMAN	Dermatopontin (Tyrosine-rich acidic matrix protein) (TRAMP)	0	0	0	0	0	0	0	0	0	0	2.47141e+09	0	0	0			654004	0	0	0	0	1.99312e+10	0	0	0	0	0	0	1.12746e+07	6.66491e+08	0	0	4.3599e+10	5.70979e+10	3.52804e+10	1.58881e+10	5.61194e+09	1.09773e+11	0	9.61018e+08	1.05255e+10	7.86187e+09	3.54903e+09	2.1888e+09	1.72271e+10	2.67633e+10	DPT	Core matrisome
ECM1_HUMAN	Extracellular matrix protein 1 (Secretory component p85)	0	0	0	0	0	0	5.46024e+08	0	0	5.06641e+07	0	0	1.95004e+06	5.41866e+07	1.8081e+08	1.65556e+08	0	0	0	0	3.55286e+07	0	0	3.82585e+07	7.54281e+07	1.33039e+08	3.61286e+08	3.89876e+08	0	0	0	0	9.42143e+07	3.6848e+06	8.47152e+09	2.03256e+09	1.1656e+09	1.14008e+09	0	0	1.71783e+08	1.62503e+08	1.67689e+10	1.46327e+09	3.30644e+07	2.30846e+08	ECM1	Core matrisome
ECM2_HUMAN	Extracellular matrix protein 2 (Matrix glycoprotein SC1/ECM2)	0	0	0	0	0	0	0	0	0	0	0	0	0	0	0	0	0	0	0	0	0	0	0	0	0	0	0	0	0	0	0	0	0	0	4.22495e+08	1.74822e+08	0	0	0	0	0	0	1.62942e+08	0	0	0	ECM2	Core matrisome
EDIL3_HUMAN	EGF-like repeat and discoidin I-like domain-containing protein 3 (Developmentally-regulated endothelial cell locus 1 protein) (Integrin-binding protein DEL1)	1.49446e+09	0	0	0	0	0	24989025	3.9931e+08	2.90302e+09	1.7756e+09	0	0	0	0	5.49419e+07	4.76946e+07	0	0	0	0	0	0	7.74867e+07	6.62805e+07	2.53917e+09	2.98113e+09	1.00872e+10	1.07363e+10	0	0	0	0	0	0	0	0	0	0	0	0	0	0	0	0	0	0	EDIL3	Core matrisome
FBLN3_HUMAN	EGF-containing fibulin-like extracellular matrix protein 1 (Extracellular protein S1-5) (Fibrillin-like protein) (Fibulin-3) (FIBL-3)	0	5.15049e+07	0	0	5.21587e+07	0	0	0	0	0	0	3.50644e+09	0	1.26069e+06	0	0	2.40537e+06	5.7776e+06	0	0	2.18245e+09	4.7365e+08	0	0	0	0	8.35335e+06	0	0	0	0	0	5.27215e+09	3.4227e+09	5.67003e+10	2.60688e+10	1.35614e+10	2.35036e+10	0	0	1.32313e+09	1.43381e+09	5.81579e+09	3.99804e+09	2.72239e+09	3.21165e+09	EFEMP1	Core matrisome
FBLN4_HUMAN	EGF-containing fibulin-like extracellular matrix protein 2 (Fibulin-4) (FIBL-4) (Protein UPH1)	0	0	0	0	0	0	0	0	0	0	0	0	0	0	0	0	0	0	0	0	0	0	0	0	0	0	0	0	0	0	0	0	0	0	1.89561e+09	1.03685e+09	0	0	0	0	0	0	4.843e+09	1.21989e+09	0	0	EFEMP2	Core matrisome
ELN_HUMAN	Elastin (Tropoelastin)	0	0	0	0	0	0	5.71394e+08	1.64312e+07	1.1554e+09	9.09881e+07	0	0	0	0	0	0	0	0	0	0	0	0	1.57608e+07	3.39495e+08	3.89348e+09	3.49736e+09	3.29637e+09	2.93298e+09	0	0	0	0	7.5098e+07	1.54448e+08	1.47183e+10	6.71741e+09	3.37446e+08	4.42785e+08	0	0	0	0	0	2.79623e+08	0	0	ELN	Core matrisome
EMIL1_HUMAN	EMILIN-1 (Elastin microfibril interface-located protein 1) (Elastin microfibril interfacer 1)	2.26685e+09	6.05044e+10	0	1.06137e+08	1.33763e+07	2.48376e+07	2.49988e+09	1.9713e+09	6.17951e+09	5.14678e+09	2.05781e+06	8.80701e+07	4.68095e+07	0	5.01688e+07	2.50076e+08	0	0	0	0	6.48175e+09	5.91151e+09	9.38238e+08	1.30485e+09	8.82906e+09	8.67906e+09	2.02479e+10	1.73048e+10	2.8019e+08	4.03292e+08	3.87192e+08	2.93326e+08	1.11234e+11	4.41597e+10	4.21787e+11	2.00736e+11	9.99477e+10	1.22917e+11	4.06788e+08	2.33801e+08	3.36912e+09	4.60637e+09	5.36113e+10	3.04291e+10	1.51403e+10	1.6614e+10	EMILIN1	Core matrisome
EMIL2_HUMAN	EMILIN-2 (Elastin microfibril interface-located protein 2) (Elastin microfibril interfacer 2) (Protein FOAP-10)	0	1.38299e+09	0	0	0	0	0	0	5.16935e+07	0	8.9197e+08	9.22439e+09	1.66205e+08	0	0	0	0	0	0	0	0	679762741760	0	0	7.30688e+08	4.86413e+08	2.46504e+08	2.95157e+08	0	0	0	0	2.16809e+09	2.09211e+09	8.77155e+09	2.20823e+09	3.94627e+09	3.49635e+09	2.4248e+08	2.27693e+08	3.15365e+09	3.40958e+09	3.56114e+09	3.82254e+09	6.10638e+08	4.88518e+08	EMILIN2	Core matrisome
FBLN1_HUMAN	Fibulin-1 (FIBL-1)	2.57173e+10	2.18852e+10	0	0	0	0	1.66737e+08	6.58638e+08	3.3846e+08	7.49844e+08	1.79696e+06	2.33083e+07	2.8532e+06	0	1.66479e+07	8.2185e+08	0	0	0	0	7.07387e+08	2.50462e+10	0	0	3.54171e+08	0	1.52791e+08	5.52577e+08	1.12526e+06	1.6522e+06	0	0	1.41123e+09	3.9735e+09	3.73412e+10	1.2293e+10	1.15159e+10	1.62518e+10	0	2.15422e+06	4.65015e+08	4.49741e+08	6.28104e+09	1.94743e+09	6.68277e+07	2.13568e+08	FBLN1	Core matrisome
FBLN2_HUMAN	Fibulin-2 (FIBL-2)	0	0	0	0	4.79489e+08	4.37122e+08	0	0	0	0	0	0	0	0	0	0	1.4932e+08	1.61682e+08	5.14255e+08	4.94959e+08	0	9.197e+08	0	0	0	0	0	0	5.86068e+08	7.25055e+08	5.69428e+08	5.2496e+08	2.02656e+09	2.32431e+09	5.09704e+10	4.12558e+10	1.86627e+10	2.51268e+10	1.0937e+08	0	4.38759e+08	1.24407e+09	5.38973e+09	1.4259e+09	3.93659e+08	7.50648e+08	FBLN2	Core matrisome
FBLN5_HUMAN	Fibulin-5 (FIBL-5) (Developmental arteries and neural crest EGF-like protein) (Dance) (Urine p50 protein) (UP50)	0	0	0	0	0	0	0	0	0	0	0	0	0	0	0	0	0	0	0	0	0	0	0	0	0	0	0	0	0	0	0	0	4.95235e+09	6.33284e+09	1.1844e+10	5.78453e+09	2.81169e+09	3.74205e+09	0	0	7.16586e+08	8.78585e+08	3.36204e+09	1.37038e+09	1.33693e+09	1.70859e+09	FBLN5	Core matrisome
FBN1_HUMAN	Fibrillin-1 [Cleaved into: Asprosin]	3.2088e+10	4.51601e+09	4.4395e+06	2.06464e+08	1.29419e+08	2.09045e+08	1.00541e+11	1.37868e+11	8.29456e+10	8.74734e+10	1.33296e+09	3.96586e+09	1.5477e+08	1.23703e+09	1.45121e+11	1.27297e+11	3.05224e+08	1.74358e+09	2.10824e+07	3.36507e+08	2.05102e+10	1.23072e+10	1.7833e+10	8.7765e+09	5.36724e+10	6.53014e+10	5.54575e+10	4.73758e+10	1.60865e+09	2.64712e+09	1.33774e+09	4.705e+09	6.44745e+11	5.35644e+11	2.56848e+12	1.16951e+12	6.65525e+11	9.27242e+11	1.73814e+10	1.8443e+10	2.65368e+11	3.52458e+11	7.00922e+11	3.54807e+11	3.15344e+11	4.12959e+11	FBN1	Core matrisome
FBN2_HUMAN	Fibrillin-2 [Cleaved into: Fibrillin-2 C-terminal peptide]	0	0	0	0	0	9.79111e+06	0	0	0	0	7.77342e+08	3.0491e+09	0	0	0	0	0	0	0	0	2.79346e+07	5.77729e+09	0	0	0	0	0	0	3.42666e+07	1.65755e+07	0	1.97508e+06	1.03921e+10	2.76304e+09	4.81529e+10	5.42257e+10	2.75358e+10	3.28698e+10	0	0	8.70269e+09	8.77867e+09	1.9341e+10	3.61803e+10	5.24525e+10	5.55771e+10	FBN2	Core matrisome
FBN3_HUMAN	Fibrillin-3 [Cleaved into: Fibrillin-3 C-terminal peptide]	0	0	0	0	0	0	0	0	0	0	0	0	0	0	0	0	0	0	0	0	0	0	0	0	0	0	0	0	0	0	0	0	0	0	5.36171e+09	0	0	0	0	0	750330115	9.27675e+08	8.03355e+08	0	2.64645e+08	4.32895e+08	FBN3	Core matrisome
FIBA_HUMAN	Fibrinogen alpha chain [Cleaved into: Fibrinopeptide A; Fibrinogen alpha chain]	0	0	0	0	0	2.64115e+07	0	0	0	0	6.26487e+08	1.9653e+07	0	6.67038e+06	0	0	0	0	3.30996e+07	4.11039e+07	8.06958e+07	6.40022e+09	0	0	0	0	0	0	2.39569e+06	0	6.02293e+07	7.15586e+07	1.78436e+10	1.02655e+10	2.02879e+11	1.03525e+11	1.29052e+10	1.61496e+10	1.54064e+09	1.13233e+09	2.50118e+08	5.78196e+07	1.10255e+10	2.03777e+10	2.71341e+09	1.08718e+08	FGA	Core matrisome
FIBB_HUMAN	Fibrinogen beta chain [Cleaved into: Fibrinopeptide B; Fibrinogen beta chain]	7.01468e+10	9.14883e+10	0	0	0	1.62254e+06	8.84222e+08	1.49772e+09	9.06509e+09	1.2758e+10	2.60971e+07	2.35447e+08	1.85779e+06	1.05949e+09	6.00823e+08	3.05688e+08	5.16162e+07	7.81868e+07	9.31548e+07	0	1.3552e+07	0	6.96763e+07	5.37624e+08	1.02856e+09	1.19299e+09	2.93928e+09	2.27293e+09	0	1.80305e+07	1.06249e+08	1.28678e+08	2.47058e+10	2.16432e+10	3.48648e+11	1.41856e+11	1.64107e+10	2.45911e+10	0	1.49943e+08	7.65046e+09	8.88003e+09	5.94874e+11	3.34478e+11	2.65078e+10	4.93484e+10	FGB	Core matrisome
FIBG_HUMAN	Fibrinogen gamma chain	1.45744e+11	1.15517e+11	7.30647e+08	4.33018e+09	7.82815e+07	2.57192e+07	1.61155e+09	1.55062e+09	2.12298e+10	1.62617e+10	2.06592e+08	3.14533e+08	0	276884	3.67657e+08	2.23182e+08	8.30565e+08	1.0999e+09	7.51444e+08	8.37847e+08	1.89793e+09	3.44557e+09	1.9621e+09	7.56102e+08	5.78885e+09	6.97842e+09	2.91585e+09	5.33472e+09	4.0053e+08	5.9015e+08	1.33503e+08	3.99524e+08	2.68895e+10	2.24646e+10	3.06131e+11	1.75928e+11	2.06894e+10	3.09133e+10	3.45009e+09	4.744e+09	1.87723e+10	2.03727e+10	3.77754e+11	4.7929e+11	4.78565e+10	9.00828e+10	FGG	Core matrisome
FGL2_HUMAN	Fibroleukin (Fibrinogen-like protein 2) (pT49)	0	0	0	0	0	0	0	0	0	0	0	0	0	0	0	0	0	0	0	0	0	0	0	0	0	0	0	0	0	0	0	0	4.13522e+07	6.79692e+07	1.5371e+09	7.5292e+08	1.01998e+08	1.36507e+08	0	3.74998e+06	0	0	1.07951e+08	1.00569e+08	0	0	FGL2	Core matrisome
FMOD_HUMAN	Fibromodulin (FM) (Collagen-binding 59 kDa protein) (Keratan sulfate proteoglycan fibromodulin) (KSPG fibromodulin)	0	0	0	0	0	0	0	0	0	0	0	1.08585e+08	0	0	0	0	0	0	0	0	0	0	0	0	0	0	0	0	0	0	0	0	4256780080	3.46312e+09	3.39663e+08	2.03092e+08	1.00813e+09	1.10673e+09	0	0	3.2097e+09	3.07569e+07	5.32356e+08	3.00458e+08	3.99278e+09	5.16697e+09	FMOD	Core matrisome
FINC_HUMAN	Fibronectin (FN) (Cold-insoluble globulin) (CIG) [Cleaved into: Anastellin; Ugl-Y1; Ugl-Y2; Ugl-Y3]	9.45043e+10	6.55204e+10	0	0	2.88762e+08	0	7.52322e+09	7.82709e+09	5.77036e+10	7.41235e+10	4.36723e+09	5.48297e+09	5.82848e+06	1.11606e+07	2.2944e+11	1.91453e+11	0	1.4458e+08	2.85402e+08	7.40498e+08	2.40152e+10	1.22187e+10	1.25786e+11	1.18914e+11	3.64784e+11	3.5932e+11	7.97876e+11	7.04994e+11	1.51188e+10	2.38802e+10	2.58018e+07	1.33426e+09	4.12116e+10	2.86351e+10	2.70805e+12	1.12219e+12	6.7299e+11	9.69881e+11	3.88356e+09	2.47027e+09	5.76913e+10	6.60931e+10	9.42488e+11	6.85996e+11	8.07753e+10	1.16104e+11	FN1	Core matrisome
HPLN1_HUMAN	Hyaluronan and proteoglycan link protein 1 (Cartilage-linking protein 1) (Cartilage-link protein) (Proteoglycan link protein)	0	0	0	0	0	0	0	0	0	0	0	7.74043e+08	0	0	0	0	0	0	0	0	0	0	0	0	0	0	0	0	0	0	0	0	0	0	0	0	0	1.09291e+09	0	0	6.17572e+09	7.27711e+09	0	0	1.49944e+10	1.72482e+10	HAPLN1	Core matrisome
HMCN1_HUMAN	Hemicentin-1 (Fibulin-6) (FIBL-6)	0	0	0	0	0	0	0	0	0	0	0	0	0	0	0	0	0	0	0	0	0	0	0	0	0	0	0	0	0	0	0	0	3.62464e+08	3.15835e+08	3.20003e+08	0	1.49208e+09	3.27534e+09	4.706e+07	7.63903e+07	0	3.06811e+07	2.0408e+08	1.84925e+09	2.06017e+07	2.41447e+07	HMCN1	Core matrisome
PGBM_HUMAN	Basement membrane-specific heparan sulfate proteoglycan core protein (HSPG) (Perlecan) (PLC) [Cleaved into: Endorepellin; LG3 peptide]	1.74232e+12	8.60018e+11	1.98307e+09	4.06762e+08	9.51047e+07	8.83114e+07	9.14337e+10	6.22362e+10	1.41083e+11	1.17978e+11	1.20807e+09	5.11964e+09	4.42021e+06	763611	1.00491e+10	9.20807e+09	0	0	0	0	4.4774e+11	8.32451e+10	1.4814e+10	8.68635e+09	7.06533e+10	8.79309e+10	1.04742e+11	9.60165e+10	2.16696e+08	2.31347e+08	0	0	4.21474e+10	3.76069e+10	5.15796e+11	2.49567e+11	5.023e+10	6.68558e+10	0	4.65902e+07	4.51964e+10	4.93249e+10	3.63733e+11	2.26432e+11	9.23726e+10	1.15969e+11	HSPG2	Core matrisome
IBP3_HUMAN	Insulin-like growth factor-binding protein 3 (IBP-3) (IGF-binding protein 3) (IGFBP-3)	3.33166e+08	2.45103e+09	0	0	0	0	9.6918e+08	9.031e+08	7.56545e+09	5.18611e+09	4.54345e+07	7.6679e+06	0	0	4.47426e+07	0	0	0	0	0	0	0	2.40215e+09	2.99286e+09	8.31906e+10	7.94056e+10	5.569e+10	4.77002e+10	9.24006e+07	1.33694e+08	0	0	0	0	3553338005	1.75294e+09	2.37403e+08	3.70762e+08	0	0	0	0	4.61879e+09	2.35336e+09	0	0	IGFBP3	Core matrisome
IBP4_HUMAN	Insulin-like growth factor-binding protein 4 (IBP-4) (IGF-binding protein 4) (IGFBP-4)	0	0	0	0	0	0	0	0	0	0	0	0	0	0	0	0	0	0	0	0	0	0	0	0	0	0	0	0	0	0	0	0	0	0	0	0	4.48806e+08	5.75968e+08	0	0	2.69868e+07	2.79447e+07	0	0	1.4225e+08	1.43452e+08	IGFBP4	Core matrisome
IBP5_HUMAN	Insulin-like growth factor-binding protein 5 (IBP-5) (IGF-binding protein 5) (IGFBP-5)	0	0	0	0	0	0	0	0	0	0	0	0	0	0	0	0	0	0	0	0	0	0	0	0	0	0	0	0	0	0	0	0	0	0	1.08917e+09	3.66893e+08	0	0	0	0	0	0	2.18243e+09	7.0545e+08	0	0	IGFBP5	Core matrisome
IBP7_HUMAN	Insulin-like growth factor-binding protein 7 (IBP-7) (IGF-binding protein 7) (IGFBP-7) (IGFBP-rP1) (MAC25 protein) (PGI2-stimulating factor) (Prostacyclin-stimulating factor) (Tumor-derived adhesion factor) (TAF)	1.06237e+09	9.09175e+08	0	0	0	0	9.27417e+08	1.02042e+09	1.49573e+09	2.96121e+09	0	0	2.04797e+07	0	1.77563e+08	0	0	0	0	0	1.51556e+09	1.9267e+09	8.66951e+07	2.18328e+09	1.51579e+10	1.29894e+10	2.59175e+10	2.41414e+10	0	0	0	0	2.82328e+09	3.68951e+09	1.92355e+10	8.21731e+09	7.72583e+09	9.57985e+09	0	0	3500489715	4.586e+09	1.4218e+10	7.2421e+09	5.62881e+09	7.15734e+09	IGFBP7	Core matrisome
LAD1_HUMAN	Ladinin-1 (Lad-1) (Linear IgA disease antigen) (LADA)	2.99339e+07	3.72652e+08	0	0	0	0	1.27143e+08	9.16335e+07	1.14274e+08	1.42417e+09	1.68113e+06	3.65186e+07	0	0	2.19337e+09	3.27511e+06	0	0	0	0	0	0	5.49484e+07	647196110	1.32773e+09	1.34125e+09	2.03766e+09	1.88812e+09	0	0	0	0	0	0	0	0	0	0	0	0	3.6579e+08	5.71428e+08	5.08958e+08	2.14308e+08	1.06235e+08	0	LAD1	Core matrisome
LAMA1_HUMAN	Laminin subunit alpha-1 (Laminin A chain) (Laminin-1 subunit alpha) (Laminin-3 subunit alpha) (S-laminin subunit alpha) (S-LAM alpha)	6.79475e+12	7.04908e+12	6.58289e+09	1.92603e+09	3.80454e+09	7.43247e+08	2.32693e+11	2.06721e+11	2.42988e+11	2.61492e+11	4.18905e+09	1.47564e+10	0	0	1.8772e+10	1.56288e+10	0	1.32927e+08	3.16467e+08	3.74353e+07	0	0	1.43304e+09	3.71336e+09	1.3319e+10	1.53435e+10	9.96571e+09	3.22686e+10	9.49014e+07	2.37824e+08	3.3708e+08	5.10254e+08	0	0	2.0454e+09	1.03499e+09	9.76898e+07	1.44026e+08	3.10984e+07	0	0	0	7.54769e+10	3.70858e+10	1.29536e+09	1.1342e+09	LAMA1	Core matrisome
LAMA2_HUMAN	Laminin subunit alpha-2 (Laminin M chain) (Laminin-12 subunit alpha) (Laminin-2 subunit alpha) (Laminin-4 subunit alpha) (Merosin heavy chain)	25882354745	1.64952e+10	0	0	0	0	1.30296e+09	4.56593e+08	1.73784e+09	3.01345e+08	7.868e+07	1.26116e+08	0	0	0	1.08771e+06	0	0	0	0	1.99714e+10	2.98053e+09	0	0	2.01721e+07	0	2.36716e+06	1.03094e+07	0	0	0	0	1.10105e+08	8.81068e+07	4.62252e+10	1.96268e+10	0	0	0	0	3.60162e+07	1.68256e+08	9.16446e+10	4.78102e+10	9.87156e+07	3.71617e+07	LAMA2	Core matrisome
LAMA3_HUMAN	Laminin subunit alpha-3 (Epiligrin 170 kDa subunit) (E170) (Epiligrin subunit alpha) (Kalinin subunit alpha) (Laminin-5 subunit alpha) (Laminin-6 subunit alpha) (Laminin-7 subunit alpha) (Nicein subunit alpha)	6.82865e+10	8.16333e+10	0	1.26916e+08	0	0	1.13163e+10	9.78959e+09	1.57196e+10	1.44213e+10	2.09486e+08	6.00833e+09	3.31706e+09	1.15746e+06	1.63839e+09	2.06133e+09	0	0	0	0	3.93916e+08	5.85341e+08	8.93629e+09	2.60967e+10	1.84588e+11	1.45166e+11	1.59336e+11	1.44401e+11	7.10594e+08	7.51003e+08	3.47273e+07	3.5303e+07	2.54333e+09	2.35593e+09	4.05795e+10	4.87435e+09	3.6924e+09	5.92468e+09	1.01562e+09	3.62906e+08	2.48934e+10	2.41374e+10	1.29084e+11	5.8243e+10	1.62545e+10	1.90517e+10	LAMA3	Core matrisome
LAMA4_HUMAN	Laminin subunit alpha-4 (Laminin-14 subunit alpha) (Laminin-8 subunit alpha) (Laminin-9 subunit alpha)	3.27912e+09	1.2386e+09	0	0	0	0	0	0	4.62149e+07	2.35962e+07	0	0	0	0	0	0	0	0	0	0	1.72487e+08	0	0	0	1480995750	0	0	0	0	0	0	0	0	1.03661e+07	3.6659e+10	1.55988e+10	4.85479e+08	5.96863e+08	0	0	0	0	2.02843e+10	7.10673e+09	1.16375e+09	1.08111e+09	LAMA4	Core matrisome
LAMA5_HUMAN	Laminin subunit alpha-5 (Laminin-10 subunit alpha) (Laminin-11 subunit alpha) (Laminin-15 subunit alpha)	4.79122e+10	3.85527e+10	0	0	0	0	6.76931e+09	5.10366e+09	1.11921e+10	9.8735e+09	7.30822e+08	0	6.49753e+06	635379	1.20558e+08	2.40567e+08	0	0	0	0	3.88343e+10	3.64587e+10	1.24836e+09	1.06871e+08	7.35232e+09	7.52559e+09	9.57055e+09	8.73072e+09	0	0	0	0	3.86282e+09	3.51489e+09	2.27616e+11	7.90087e+10	3.05346e+09	4.99693e+09	0	0	6.90756e+09	2.41826e+10	5.64777e+10	2.21333e+10	6.22823e+09	6.25334e+09	LAMA5	Core matrisome
LAMB1_HUMAN	Laminin subunit beta-1 (Laminin B1 chain) (Laminin-1 subunit beta) (Laminin-10 subunit beta) (Laminin-12 subunit beta) (Laminin-2 subunit beta) (Laminin-6 subunit beta) (Laminin-8 subunit beta)	1.44039e+13	1.27529e+13	9.19598e+09	1.05633e+10	1.43656e+09	2.53547e+09	8.04185e+11	6.83276e+11	8.1016e+11	8.62686e+11	4.67744e+10	5.57077e+10	1.77364e+06	0	2.24385e+10	1.16821e+10	1.69076e+06	0	1.99374e+08	5.1891e+07	4.83946e+10	4.78263e+10	2.64485e+10	9.26766e+09	4.40689e+10	4.46275e+10	1.40586e+10	1.64623e+10	1.46453e+08	1.26935e+07	0	0	2.4919e+09	1.40721e+10	1.13012e+11	5.05006e+10	2.38225e+09	8.45094e+08	4.55806e+10	4.67354e+10	1.24767e+09	1.86333e+09	3.25236e+10	2.00171e+10	3.27368e+09	3.5099e+09	LAMB1	Core matrisome
LAMB2_HUMAN	Laminin subunit beta-2 (Laminin B1s chain) (Laminin-11 subunit beta) (Laminin-14 subunit beta) (Laminin-15 subunit beta) (Laminin-3 subunit beta) (Laminin-4 subunit beta) (Laminin-7 subunit beta) (Laminin-9 subunit beta) (S-laminin subunit beta) (S-LAM beta)	4.60759e+11	3.56078e+11	0	0	0	0	5.22987e+10	4.1679e+10	7.027e+10	5.19246e+10	6.25642e+09	1.79626e+08	0	0	2.90861e+08	4.14525e+08	0	0	0	0	1.93915e+10	3.05691e+10	5.56136e+09	5.40399e+09	1.80758e+10	2.0217e+10	2.40566e+10	2.55318e+10	4.80667e+09	6.05669e+09	0	0	7.24206e+10	6.57664e+10	1.91605e+11	4.3655e+10	2.75688e+11	6.31063e+11	0	0	1.16592e+09	1.1112e+09	3.73979e+10	1.15631e+10	3.38006e+09	1.34915e+10	LAMB2	Core matrisome
LAMB3_HUMAN	Laminin subunit beta-3 (Epiligrin subunit bata) (Kalinin B1 chain) (Kalinin subunit beta) (Laminin B1k chain) (Laminin-5 subunit beta) (Nicein subunit beta)	1.26233e+10	3.45925e+09	0	1.49291e+07	0	0	3.33477e+10	9.30813e+09	2.9297e+10	1.10853e+10	1.34044e+09	4.82441e+09	2.94686e+06	0	8.40107e+08	1.09429e+09	0	0	0	0	4.03656e+09	4.42494e+09	3.31068e+10	2.627e+10	1.78941e+11	1.55822e+11	1.77921e+11	1.51508e+11	7.92791e+08	9.52049e+08	0	1.72526e+08	6.83739e+09	1.26794e+10	1.72592e+10	7.77641e+09	3.11403e+09	4.93062e+09	4.67637e+07	1.80033e+08	3.02723e+10	3.45857e+10	1.00614e+11	4.89952e+10	2.75764e+10	3.51771e+10	LAMB3	Core matrisome
LAMB4_HUMAN	Laminin subunit beta-4 (Laminin beta-1-related protein)	4.00042e+11	297469550560	0	0	0	0	4.3271e+10	3.67174e+10	5.75494e+10	42439067220	0	0	0	0	0	0	0	0	0	0	0	3.24003e+07	0	5.4516e+06	1.1923e+08	0	1.34731e+08	0	0	0	0	0	0	0	5.25325e+08	3.14881e+08	0	0	0	0	0	0	0	0	0	0	LAMB4	Core matrisome
LAMC1_HUMAN	Laminin subunit gamma-1 (Laminin B2 chain) (Laminin-1 subunit gamma) (Laminin-10 subunit gamma) (Laminin-11 subunit gamma) (Laminin-2 subunit gamma) (Laminin-3 subunit gamma) (Laminin-4 subunit gamma) (Laminin-6 subunit gamma) (Laminin-7 subunit gamma) (Laminin-8 subunit gamma) (Laminin-9 subunit gamma) (S-laminin subunit gamma) (S-LAM gamma)	1.48701e+13	1.46619e+13	8.29987e+09	9.2287e+09	6.4143e+09	1.9347e+09	6.15609e+11	7.19175e+11	5.66916e+11	9.82062e+11	2.0844e+10	4.95496e+10	1.2055e+07	3.92253e+08	6.91239e+09	7.10013e+09	2.07827e+07	8.7477e+07	1.26553e+08	1.03204e+08	7.29024e+08	2.65674e+09	6.51453e+09	2.3338e+09	1.9073e+10	1.68368e+10	2.22105e+10	1.83652e+10	9.16972e+07	5.65584e+07	2.03681e+08	9.94399e+08	6.80812e+09	1.30101e+10	1.23042e+11	5.8267e+10	1.92715e+09	1.73119e+09	2.61235e+09	2.82411e+09	4.99968e+09	7.4139e+09	2.95285e+10	1.26737e+10	1.03057e+10	1.02159e+10	LAMC1	Core matrisome
LAMC2_HUMAN	Laminin subunit gamma-2 (Cell-scattering factor 140 kDa subunit) (CSF 140 kDa subunit) (Epiligrin subunit gamma) (Kalinin subunit gamma) (Kalinin/nicein/epiligrin 100 kDa subunit) (Ladsin 140 kDa subunit) (Laminin B2t chain) (Laminin-5 subunit gamma) (Large adhesive scatter factor 140 kDa subunit) (Nicein subunit gamma)	1.41536e+10	1.7628e+10	0	0	0	0	9.68489e+09	7.51657e+09	2.50937e+10	1.36806e+10	3.05576e+08	7.89281e+08	1.83075e+07	0	2.06654e+08	2.34803e+08	0	0	0	0	2.88893e+08	1.67389e+10	2.0839e+10	3.54306e+10	1.61748e+11	1.53551e+11	2.26243e+11	1.78457e+11	7.97998e+08	1.57873e+09	0	2.79394e+07	4.20028e+09	2.35303e+09	1.78087e+10	9.22553e+09	1.66992e+09	1.74387e+09	0	0	2.69926e+10	3.03959e+10	1.18928e+11	5.39673e+10	2.3195e+10	2.62302e+10	LAMC2	Core matrisome
LAMC3_HUMAN	Laminin subunit gamma-3 (Laminin-12 subunit gamma) (Laminin-14 subunit gamma) (Laminin-15 subunit gamma)	0	0	0	0	0	0	0	0	0	0	0	0	0	0	0	0	0	0	0	0	3.27489e+07	0	0	0	0	0	0	0	0	0	0	0	0	0	4.35305e+09	2.27894e+09	0	0	0	0	0	0	9.82833e+09	5.39284e+09	0	0	LAMC3	Core matrisome
LTBP1_HUMAN	Latent-transforming growth factor beta-binding protein 1 (LTBP-1)	1.10488e+09	5.29569e+08	0	0	0	0	1.32579e+09	1.7118e+09	2.1238e+09	1.95921e+09	5.71308e+07	1.44061e+09	0	0	5.16978e+07	1.97879e+08	0	0	0	0	9.14971e+07	6.22515e+08	3.26022e+08	1.5257e+09	1.00317e+10	6.93392e+09	4.35276e+10	3.77381e+10	0	839117	0	0	1.47185e+09	7.84534e+08	3.26475e+10	1.14099e+10	3.06835e+09	5.63381e+09	0	0	7.95983e+08	2.18864e+08	3.00647e+09	2.09018e+09	1.42376e+09	1.95931e+09	LTBP1	Core matrisome
LTBP2_HUMAN	Latent-transforming growth factor beta-binding protein 2 (LTBP-2)	0	0	0	0	0	0	1.50302e+07	6.36615e+06	0	0	0	0	0	0	1.53216e+08	3.28436e+06	0	0	0	0	4.40088e+07	4.6697e+07	1.45235e+09	0	5.51624e+08	4.58688e+08	2.76094e+09	2.85905e+09	0	0	0	0	3.47711e+08	4.21532e+08	9.7838e+09	2.7667e+09	1.86231e+09	1.88145e+09	0	0	1.96498e+07	1.36996e+07	1.44092e+09	2.5805e+09	4.7943e+07	6.7171e+07	LTBP2	Core matrisome
LTBP3_HUMAN	Latent-transforming growth factor beta-binding protein 3 (LTBP-3)	0	0	0	0	0	0	0	3.16776e+09	0	3.84169e+09	0	0	1.18011e+09	2.46561e+08	0	3.89768e+07	0	0	0	0	0	0	3.5998e+07	3.15389e+09	1.66415e+08	2.24968e+08	3.43106e+09	2.63267e+08	0	0	0	0	8.64721e+08	2.21114e+09	1.0764e+10	5.46561e+09	2.72633e+09	4.0418e+09	0	0	5.19448e+08	4.88884e+08	3.24175e+09	8.64397e+08	2.12787e+09	2.4887e+09	LTBP3	Core matrisome
LTBP4_HUMAN	Latent-transforming growth factor beta-binding protein 4 (LTBP-4)	0	0	0	0	0	0	0	0	0	0	0	0	0	0	0	0	0	0	0	0	0	0	0	0	0	0	0	0	0	0	0	0	0	0	9.00767e+08	2.64644e+08	5.54044e+07	7.45514e+07	1.22346e+08	8.17149e+07	0	2.74201e+07	3.40814e+08	2.22077e+08	5.21077e+08	5.77344e+08	LTBP4	Core matrisome
LUM_HUMAN	Lumican (Keratan sulfate proteoglycan lumican) (KSPG lumican)	0	0	0	0	4.3132e+06	3.80706e+06	0	0	0	0	1.19073e+07	6.20955e+06	0	0	0	0	0	5.82477e+06	1.07391e+07	4.11222e+06	1.02152e+08	2.28286e+08	0	0	0	0	0	0	0	1.84728e+06	0	0	6.59279e+09	3.11715e+09	3.21449e+11	1.51093e+11	2.79193e+10	3.39418e+10	0	0	2.7874e+08	4.75972e+08	1.44353e+10	5.1422e+09	5.39803e+09	7.18842e+09	LUM	Core matrisome
MATN1_HUMAN	Cartilage matrix protein (Matrilin-1)	0	0	0	0	0	0	0	0	0	0	0	0	0	0	0	0	0	0	0	0	0	0	0	0	0	0	0	0	0	0	0	0	0	0	0	0	0	0	0	0	0	0	0	0	0	0	MATN1	Core matrisome
MATN2_HUMAN	Matrilin-2	2.14644e+09	0	0	0	0	0	9.64038e+08	6.92675e+08	1.04536e+09	8.94575e+08	0	1.23879e+06	0	0	0	0	0	0	0	0	0	0	0	0	4.43277e+08	2.30888e+08	0	0	0	0	0	0	6.04073e+07	0	0	0	2.72281e+09	2.63837e+09	0	0	6.79917e+07	1.17324e+08	0	0	4.37912e+09	5.60618e+09	MATN2	Core matrisome
MFAP2_HUMAN	Microfibrillar-associated protein 2 (MFAP-2) (Microfibril-associated glycoprotein 1) (MAGP) (MAGP-1)	0	0	0	0	0	0	0	0	0	0	0	0	0	0	0	0	0	0	0	0	2.28601e+08	0	0	0	0	0	0	0	0	0	0	0	2.09466e+10	5.82174e+09	1.96511e+11	8.14257e+10	5.98073e+09	1.90107e+10	0	0	0	2.67521e+08	2.61971e+09	7.26654e+08	3.29833e+08	4.35356e+08	MFAP2	Core matrisome
MFAP4_HUMAN	Microfibril-associated glycoprotein 4	0	0	0	0	0	0	0	0	0	0	0	0	0	0	0	0	0	0	0	0	0	0	0	0	0	0	0	0	1.50246e+07	2.01353e+07	1.20336e+06	0	2.22399e+09	2.75964e+08	1.24539e+11	5.68303e+10	1.12644e+09	4.80404e+09	0	0	0	0	5.87454e+09	2.46046e+09	0	0	MFAP4	Core matrisome
MFAP5_HUMAN	Microfibrillar-associated protein 5 (MFAP-5) (MP25) (Microfibril-associated glycoprotein 2) (MAGP-2)	0	0	0	0	0	0	0	0	0	0	0	0	0	0	0	0	0	0	0	0	0	2.60972e+11	0	0	0	0	0	0	2.06921e+08	2.63049e+08	0	0	3.02021e+09	3.36707e+09	2.49151e+10	8.03216e+09	3.67132e+09	6.23382e+09	0	0	1.07935e+10	9.84018e+09	7.38648e+10	2.37014e+09	9.39245e+09	1.33813e+10	MFAP5	Core matrisome
MFGM_HUMAN	Lactadherin (Breast epithelial antigen BA46) (HMFG) (MFGM) (Milk fat globule-EGF factor 8) (MFG-E8) (SED1) [Cleaved into: Lactadherin short form; Medin]	1.00892e+08	8.89592e+07	0	0	0	0	2.47018e+07	6.83487e+07	1.11858e+09	8.36913e+08	0	0	0	0	0	0	0	0	0	0	7.99719e+08	0	1.69355e+08	1.30409e+07	3.36191e+09	2.90365e+09	4.04034e+09	4.14703e+09	0	0	0	0	0	0	2.89103e+09	9.65564e+08	2.85271e+08	4.57279e+08	0	0	0	0	2.60751e+08	6.87915e+08	0	0	MFGE8	Core matrisome
MGP_HUMAN	Matrix Gla protein (MGP) (Cell growth-inhibiting gene 36 protein)	0	0	0	0	0	0	0	0	0	0	0	0	0	0	0	0	0	0	0	0	0	0	0	0	0	0	0	0	0	0	0	0	1.73464e+09	1.76449e+09	0	21689146680	2.21549e+08	2.57614e+08	0	0	2.39814e+09	1.82368e+09	0	2.70969e+08	0	0	MGP	Core matrisome
MXRA5_HUMAN	Matrix-remodeling-associated protein 5 (Adhesion protein with leucine-rich repeats and immunoglobulin domains related to perlecan) (Adlican)	9.86554e+08	6.68144e+09	0	0	0	0	5.06864e+07	3.79736e+08	6.87192e+08	3.50158e+08	732024	3.68471e+08	0	0	1.65582e+07	6.74862e+08	0	0	0	0	4.90454e+08	1.95021e+08	391948815	7.62015e+06	2.72327e+09	2.28732e+09	4.55239e+09	4.21814e+09	1.05179e+06	0	2.91907e+08	0	1.04474e+09	2.64227e+09	5.83333e+10	2.19534e+10	1.90998e+10	3.016e+10	0	0	2.52445e+09	1.88046e+09	1.74753e+10	9.78771e+09	8.59734e+09	9.74592e+09	MXRA5	Core matrisome
NID1_HUMAN	Nidogen-1 (NID-1) (Entactin)	2.63017e+12	4.19403e+12	1.62567e+10	1.39215e+10	3.05633e+09	3.44135e+09	1.83752e+11	1.26235e+11	1.79236e+11	9.14906e+10	2.43401e+10	4.26926e+10	1.36648e+09	3.66328e+07	7.03401e+08	3.22999e+08	0	0	0	0	2.10763e+08	1.07428e+09	1.3496e+08	0	4.66235e+10	4.58014e+10	1.82069e+10	1.74052e+10	1.73807e+09	2.84609e+09	1.16763e+09	1.08072e+09	5.02244e+09	3.63768e+09	1.06047e+11	4.44691e+10	8.03547e+08	3.94874e+08	1.33313e+09	1.79857e+07	3.64765e+09	3.94744e+09	5.75928e+09	3.94951e+09	5.63854e+09	1.07433e+09	NID1	Core matrisome
NID2_HUMAN	Nidogen-2 (NID-2) (Osteonidogen)	4.8003e+10	4.66864e+10	0	0	0	0	7.84522e+09	6.10386e+09	1.02509e+10	7.5542e+09	0	3.0402e+08	0	0	2.3994e+09	1.48606e+08	0	0	0	0	9.26867e+09	2.38318e+09	2.0872e+08	8.10291e+07	3.15863e+09	2.06907e+09	2.31439e+09	3.13342e+09	6.27358e+07	1.32565e+08	8.94261e+07	1.32002e+08	1.46024e+09	1.0001e+09	8.02046e+10	6.61278e+10	2.993e+09	6.20637e+09	0	0	9.09365e+08	6.41944e+08	5.20003e+10	3.02282e+10	2.23148e+09	2.69046e+09	NID2	Core matrisome
NPNT_HUMAN	Nephronectin (Preosteoblast EGF-like repeat protein with MAM domain) (Protein EGFL6-like)	0	0	0	0	0	0	1.9765e+08	1.92884e+08	0	2.99058e+08	0	4.17124e+07	0	0	0	0	0	0	0	0	9.04406e+09	0	0	0	1.01356e+08	1.41405e+08	1.97992e+08	2.63201e+08	0	0	0	0	1.54955e+09	1.35634e+09	7.49317e+09	3.78786e+09	5.32527e+08	5.69744e+08	0	0	3.26953e+08	4.02952e+08	1.69271e+10	6.46657e+09	9.72129e+09	1.06975e+10	NPNT	Core matrisome
NET4_HUMAN	Netrin-4 (Beta-netrin) (Hepar-derived netrin-like protein)	1.29418e+08	2.81541e+08	0	0	0	0	4.35039e+08	3.87486e+08	2.64188e+08	2.05434e+08	0	0	0	0	0	0	0	0	0	0	0	0	4.7867e+07	1.53895e+07	8.06655e+08	1.07174e+09	8.23039e+08	9.4836e+08	0	0	0	0	0	0	0	0	0	0	0	0	0	0	1.10235e+09	5.35561e+08	0	0	NTN4	Core matrisome
MIME_HUMAN	Mimecan (Osteoglycin) (Osteoinductive factor) (OIF)	0	0	0	0	0	0	0	0	0	0	0	0	5.70818e+06	0	0	0	0	0	0	0	1.38666e+08	1.72313e+07	0	0	0	0	0	0	0	0	0	0	1.59903e+08	2.42643e+08	1.48157e+11	7.10919e+10	3.36678e+07	0	3.93586e+07	0	1.41215e+07	0	3.2578e+09	2.00744e+09	6.90656e+08	1.03092e+09	OGN	Core matrisome
OMD_HUMAN	Osteomodulin (Keratan sulfate proteoglycan osteomodulin) (KSPG osteomodulin) (Osteoadherin) (OSAD)	0	0	0	0	0	0	0	0	0	0	0	0	0	0	0	0	0	0	0	0	0	0	0	0	0	0	0	0	0	0	0	0	0	0	0	0	3.52386e+08	3.29516e+08	0	0	0	0	0	0	0	0	OMD	Core matrisome
OTOAN_HUMAN	Otoancorin	0	0	0	0	0	0	4.73879e+10	3.68659e+10	82161781760	6.70986e+10	5.36089e+09	1.87997e+09	0	0	0	1.70408e+07	0	0	0	0	0	0	0	0	58450253565	7.37955e+10	3.41552e+10	3.29251e+10	5.11341e+09	5.93835e+09	0	0	0	0	6.40166e+09	0	0	1.90009e+09	0	0	0	0	2.55198e+09	1151906495	0	1.55565e+10	OTOA	Core matrisome
PODN_HUMAN	Podocan	0	0	0	0	0	0	0	0	0	0	0	0	0	0	0	0	0	0	0	0	0	0	0	0	0	0	0	0	0	0	0	0	0	0	0	0	1.19227e+08	1.305e+08	0	0	0	0	0	0	2.99139e+07	3.16736e+07	PODN	Core matrisome
POSTN_HUMAN	Periostin (PN) (Osteoblast-specific factor 2) (OSF-2)	3.99368e+07	3.06664e+08	0	0	2.04531e+07	0	2.62452e+09	3.0634e+08	1.38416e+09	1.88408e+09	5.05214e+08	7.24555e+08	0	0	2.11895e+08	9.09233e+07	0	0	0	0	3.91319e+10	5.67413e+11	4.22967e+10	479261925	1.09081e+08	1.56333e+08	2.43655e+10	1.87471e+10	1.28513e+09	1.79016e+09	1.70804e+08	4.64494e+08	4.18049e+10	5.40754e+10	2.27753e+12	7.77529e+11	2.60888e+11	3.16891e+11	1.4114e+09	7.54141e+08	2.87539e+10	3.73856e+10	1.30162e+11	5.21555e+10	3.70634e+10	4.1301e+10	POSTN	Core matrisome
PRELP_HUMAN	Prolargin (Proline-arginine-rich end leucine-rich repeat protein)	0	0	0	0	0	0	0	0	0	0	424390	2.41239e+08	0	0	0	0	0	0	5.04319e+06	0	0	2.00255e+07	0	0	0	0	0	0	1.20111e+08	1.1404e+08	2.64794e+07	3.27643e+07	1.6144e+10	5.22756e+09	4.97817e+11	2.73203e+11	2.75614e+10	3.47774e+10	0	0	4.88312e+09	3.43181e+09	6.59059e+10	3.25729e+10	2.26228e+10	2.9255e+10	PRELP	Core matrisome
RSPO1_HUMAN	R-spondin-1 (Roof plate-specific spondin-1) (hRspo1)	0	0	0	0	0	0	6.77657e+08	1.74907e+08	2.02343e+09	5.01685e+08	0	0	0	0	0	0	0	0	0	0	0	0	4.62481e+07	4.10103e+08	4.97639e+10	4.34531e+10	0	0	0	0	0	0	0	0	0	0	0	0	0	0	0	0	0	0	0	0	RSPO1	Core matrisome
SBSPO_HUMAN	Somatomedin-B and thrombospondin type-1 domain-containing protein (RPE-spondin)	0	0	0	0	0	0	0	0	0	0	0	0	0	0	0	0	0	0	0	0	0	0	0	0	0	0	0	0	0	0	0	0	0	0	7.80859e+08	4.37907e+08	0	0	0	0	0	0	0	5.60486e+07	0	0	SBSPON	Core matrisome
SLIT3_HUMAN	Slit homolog 3 protein (Slit-3) (Multiple epidermal growth factor-like domains protein 5) (Multiple EGF-like domains protein 5)	1.52812e+08	6.45212e+07	0	0	0	0	4.75939e+07	2.85459e+07	3.87378e+07	2.95589e+07	0	0	0	0	0	0	0	0	0	0	0	0	0	3.40649e+06	1.4946e+08	1.41255e+08	2.10397e+08	1.97734e+08	0	0	0	0	0	0	0	0	0	0	0	0	0	0	0	0	0	0	SLIT3	Core matrisome
SNED1_HUMAN	Sushi, nidogen and EGF-like domain-containing protein 1 (Insulin-responsive sequence DNA-binding protein 1) (IRE-BP1)	0	0	0	0	0	0	0	0	0	0	0	0	0	0	0	0	0	0	0	0	0	0	0	0	0	0	0	0	0	0	0	0	0	0	0	0	1.68444e+08	1.88441e+08	0	0	0	0	0	0	8.87628e+07	5.61963e+07	SNED1	Core matrisome
SPRC_HUMAN	SPARC (Basement-membrane protein 40) (BM-40) (Osteonectin) (ON) (Secreted protein acidic and rich in cysteine)	6.94457e+11	5.50911e+11	0	0	0	0	1.11223e+10	7.12831e+09	9.67323e+09	1.11545e+10	2.36497e+08	4.83842e+07	0	0	7.4313e+07	0	0	0	0	0	1.74841e+09	0	4.48956e+08	1.24632e+08	1.42303e+10	1.97912e+10	4.43602e+09	5.31319e+09	1.96295e+08	9.14417e+07	0	0	0	0	6.812e+08	0	0	0	0	0	0	0	0	0	0	0	SPARC	Core matrisome
SPON1_HUMAN	Spondin-1 (F-spondin) (Vascular smooth muscle cell growth-promoting factor)	0	0	0	0	0	0	0	0	0	0	0	0	0	0	0	0	0	0	0	0	1.85344e+08	0	0	0	0	0	0	0	0	0	0	0	0	0	0	0	7.32706e+06	0	0	0	0	0	0	0	4.81115e+07	1.05538e+08	SPON1	Core matrisome
SPON2_HUMAN	Spondin-2 (Differentially expressed in cancerous and non-cancerous lung cells 1) (DIL-1) (Mindin)	0	0	0	1.52921e+08	0	0	0	0	0	0	1.36577e+06	0	0	0	0	0	0	0	0	0	0	0	0	0	0	0	0	0	2.00132e+08	2.80945e+08	0	0	1.52654e+09	1.50024e+09	0	0	1.38343e+09	1.86457e+09	0	0	1.2384e+09	8.59687e+08	0	0	3.21013e+08	5.86489e+06	SPON2	Core matrisome
SRPX_HUMAN	Sushi repeat-containing protein SRPX	0	0	0	0	0	0	0	0	0	0	1.23509e+08	2.64478e+08	0	0	0	0	0	0	0	0	0	0	0	0	0	0	0	0	0	0	0	0	0	0	9.14522e+08	6.14102e+07	6.14877e+08	5.59151e+08	0	0	4.92938e+07	8.90517e+07	0	0	8.89989e+07	9.08199e+07	SRPX	Core matrisome
SRPX2_HUMAN	Sushi repeat-containing protein SRPX2 (Sushi-repeat protein upregulated in leukemia)	0	0	0	0	0	0	0	0	0	0	0	0	0	0	0	0	0	0	0	0	0	0	0	0	0	0	0	0	0	0	1.16525e+07	3.45308e+07	2.46471e+07	6.20104e+07	2.72221e+09	9.96364e+08	3.01195e+09	3.11201e+09	0	0	6.05982e+08	1.38303e+09	6.04302e+08	3.43834e+08	1.77929e+09	1.37106e+09	SRPX2	Core matrisome
SVEP1_HUMAN	Sushi, von Willebrand factor type A, EGF and pentraxin domain-containing protein 1 (CCP module-containing protein 22) (Polydom) (Selectin-like osteoblast-derived protein) (SEL-OB) (Serologically defined breast cancer antigen NY-BR-38)	0	0	0	0	0	0	0	0	0	0	0	0	0	0	0	0	0	0	0	0	0	0	0	0	0	0	0	0	0	0	0	0	0	0	0	0	1.39805e+08	1.47177e+08	0	0	0	0	0	0	8.30486e+08	1.02628e+09	SVEP1	Core matrisome
BGH3_HUMAN	Transforming growth factor-beta-induced protein ig-h3 (Beta ig-h3) (Kerato-epithelin) (RGD-containing collagen-associated protein) (RGD-CAP)	3.62457e+08	1.01509e+09	0	0	0	0	1.40999e+07	5.26842e+08	1.5454e+09	2.03061e+09	1.22054e+07	0	2.34349e+07	0	0	1.0103e+09	0	0	0	2.06351e+07	9.18011e+09	1.04358e+08	3.50878e+08	5.43825e+09	5.99139e+09	6.66019e+09	5.4502e+10	4.72146e+10	2.21832e+09	4.31194e+09	0	0	9.95929e+09	1.43068e+10	1.2087e+11	4.40753e+10	3.69088e+10	6.65503e+10	1.58164e+06	0	1.02199e+10	1.07284e+10	4.66508e+10	3.07423e+10	1.07962e+10	1.48664e+10	TGFBI	Core matrisome
TSP1_HUMAN	Thrombospondin-1	5.73193e+11	4.13801e+09	0	0	0	0	3.38084e+09	3.75623e+09	8.92879e+09	9.77371e+09	2.34168e+08	3.11734e+06	1.17084e+08	0	2.784e+09	2.01545e+09	0	0	0	0	1.91516e+09	1.47747e+09	2.04444e+09	2.48731e+09	3.57745e+10	2.94781e+10	6.94111e+10	4.92014e+10	859642	1.45618e+06	1.22639e+07	0	3.54733e+08	6.3351e+08	4.21577e+10	2.34112e+10	3.43124e+10	5.4816e+10	3.54802e+07	7.74124e+06	2.724e+10	1.09156e+10	4.94898e+10	3.81235e+10	4.23838e+09	6.37864e+09	THBS1	Core matrisome
TSP2_HUMAN	Thrombospondin-2	1.35695e+09	9.66691e+08	0	0	0	0	1.0263e+10	7.97897e+09	3.61369e+10	3.41793e+10	0	2.55429e+09	0	0	1.45473e+08	1.34026e+08	0	0	0	0	0	1.82734e+07	1.12802e+10	4.41112e+09	3.81108e+10	3.98781e+10	4.59717e+10	4.25531e+10	6.00546e+08	5.00527e+08	0	0	1.48129e+10	1.62634e+10	2.81786e+10	1.54505e+10	2.32307e+10	4.76938e+10	0	0	1.80313e+10	1.64811e+10	1.10307e+10	3.35813e+09	1.16061e+10	1.7737e+10	THBS2	Core matrisome
TSP4_HUMAN	Thrombospondin-4	0	0	0	0	0	0	0	0	0	0	0	0	0	0	0	0	0	0	0	0	0	8.1135e+09	0	0	0	0	0	0	0	0	0	0	0	0	0	0	0	0	0	0	0	0	0	0	0	0	THBS4	Core matrisome
THSD4_HUMAN	Thrombospondin type-1 domain-containing protein 4 (A disintegrin and metalloproteinase with thrombospondin motifs-like protein 6) (ADAMTS-like protein 6) (ADAMTSL-6)	0	0	0	0	0	0	0	0	0	0	0	0	0	0	0	0	0	0	0	0	0	0	0	0	0	0	0	0	0	0	0	0	3.86369e+08	0	0	0	0	0	0	0	0	0	0	0	0	0	THSD4	Core matrisome
TINAL_HUMAN	Tubulointerstitial nephritis antigen-like (Glucocorticoid-inducible protein 5) (Oxidized LDL-responsive gene 2 protein) (OLRG-2) (Tubulointerstitial nephritis antigen-related protein) (TIN Ag-related protein) (TIN-Ag-RP)	1.72294e+09	5.19206e+10	0	0	0	0	7.73382e+09	8.17644e+09	1.30286e+10	1.16551e+10	7.02641e+08	2.01931e+09	0	0	0	1.50813e+07	0	0	0	0	2.16068e+07	7.68867e+08	1.3582e+10	6.3167e+08	1.45413e+10	1.32207e+10	8.60086e+09	7.56528e+09	0	0	0	0	7.33717e+08	2.94928e+08	2.08599e+10	4.93948e+09	1.60631e+08	2.12851e+08	0	0	1.97977e+09	2.38121e+09	7.48833e+09	5.961e+09	2.34764e+09	5.19422e+09	TINAGL1	Core matrisome
TENA_HUMAN	Tenascin (TN) (Cytotactin) (GMEM) (GP 150-225) (Glioma-associated-extracellular matrix antigen) (Hexabrachion) (JI) (Myotendinous antigen) (Neuronectin) (Tenascin-C) (TN-C)	3.12584e+09	2.0829e+09	0	0	0	0	3.18168e+09	9.82641e+08	3.84885e+09	2.41632e+09	5.48559e+08	0	3.64943e+06	4.14566e+09	4.33425e+09	4.75511e+09	0	0	0	0	4.10577e+08	1.21057e+11	7.88826e+09	1.25034e+09	9.30707e+09	7.24146e+09	9.76661e+09	8.77241e+09	0	0	0	1.2337e+06	3.66049e+08	3.01114e+08	1.01527e+11	4.59019e+10	9.11039e+09	1.26386e+10	4.99717e+06	1.49436e+06	1.38393e+10	8.69153e+09	1.17346e+11	8.26393e+10	1.09213e+10	1.30538e+10	TNC	Core matrisome
TSG6_HUMAN	Tumor necrosis factor-inducible gene 6 protein (Hyaluronate-binding protein) (TNF-stimulated gene 6 protein) (TSG-6) (Tumor necrosis factor alpha-induced protein 6) (TNF alpha-induced protein 6)	0	0	0	0	0	0	0	4.21014e+07	4.93462e+07	0	0	0	0	0	0	0	0	0	0	0	0	0	0	0	0	0	7.86972e+08	5.47452e+08	0	0	0	0	0	0	0	0	0	0	0	0	0	0	0	0	0	0	TNFAIP6	Core matrisome
TENX_HUMAN	Tenascin-X (TN-X) (Hexabrachion-like protein)	0	0	0	0	0	0	0	0	0	0	0	0	0	0	0	0	0	0	0	0	0	4.69564e+08	0	0	0	0	0	0	0	0	0	0	0	0	4.6278e+08	7.69946e+08	0	0	0	0	0	0	5.75701e+08	0	0	0	TNXB	Core matrisome
TSK_HUMAN	Tsukushin (Tsukushi) (E2-induced gene 4 protein) (Leucine-rich repeat-containing protein 54)	0	0	0	0	0	0	0	0	0	0	7.54977e+08	0	0	0	0	0	0	0	0	0	0	0	0	0	0	0	0	0	0	0	0	0	0	0	0	0	1.36923e+08	1.38603e+08	0	0	0	0	0	0	0	0	TSKU	Core matrisome
CSPG2_HUMAN	Versican core protein (Chondroitin sulfate proteoglycan core protein 2) (Chondroitin sulfate proteoglycan 2) (Glial hyaluronate-binding protein) (GHAP) (Large fibroblast proteoglycan) (PG-M)	4.78262e+08	1.74334e+09	0	1.87505e+09	0	0	1.7441e+08	4.054e+07	4.39253e+08	0	0	1.05931e+07	1.33003e+08	0	0	3.77119e+07	4.90565e+08	0	7.37789e+07	3.6307e+07	6.00183e+08	7.18591e+10	8.64507e+08	9.49878e+07	2.96227e+09	2.50812e+09	9.47957e+09	8.23684e+09	9.17396e+07	1.14066e+08	0	0	1.54815e+10	1.15259e+10	2.26887e+11	1.17086e+11	1.13699e+10	1.59994e+10	6.98876e+08	7.96066e+08	5.06585e+09	5.49698e+09	7.43629e+10	3.51459e+10	4.02258e+09	6.05918e+09	VCAN	Core matrisome
VTNC_HUMAN	Vitronectin (VN) (S-protein) (Serum-spreading factor) (V75) [Cleaved into: Vitronectin V65 subunit; Vitronectin V10 subunit; Somatomedin-B]	0	0	0	0	1.59877e+08	0	0	0	0	0	4.43448e+07	3.02611e+07	0	0	0	0	9.42561e+07	5.90624e+06	1.46414e+08	1.71809e+08	4.36707e+09	2.20164e+09	0	0	0	0	0	0	2.22243e+08	1.93719e+08	3.2876e+08	2.10087e+08	2.92306e+09	3.85059e+09	1.97452e+11	7.25819e+10	3.04982e+10	3.8171e+10	0	1.25979e+07	1.13726e+08	1.62541e+08	3.25998e+11	1.78554e+10	1.67524e+08	2.4139e+08	VTN	Core matrisome
VWA1_HUMAN	von Willebrand factor A domain-containing protein 1	0	0	0	0	0	0	0	0	0	0	0	0	0	0	0	0	0	0	0	0	0	1.89576e+08	0	0	0	0	0	0	0	0	0	0	0	0	3.97997e+09	2.18527e+09	3.53829e+08	4.00033e+08	0	0	0	0	2.11988e+09	4.62134e+08	4.76346e+08	4.91352e+08	VWA1	Core matrisome
VMA5A_MOUSE	von Willebrand factor A domain-containing protein 5A (Loss of heterozygosity 11 chromosomal region 2 gene A protein homolog)	0	0	0	0	0	0	0	0	0	0	0	0	0	0	0	0	0	0	0	0	0	0	0	0	0	0	0	0	0	0	0	0	0	0	0	0	0	0	0	0	0	0	0	0	0	0	VWA5A	Core matrisome
VWA8_HUMAN	von Willebrand factor A domain-containing protein 8	0	0	0	0	0	0	0	0	0	0	0	0	0	0	0	0	0	0	0	0	0	0	0	0	0	0	0	0	0	0	0	0	0	0	9.43278e+07	0	0	0	0	0	0	0	5.16285e+09	1.66701e+09	0	0	VWA8	Core matrisome
VWF_HUMAN	von Willebrand factor (vWF) [Cleaved into: von Willebrand antigen 2 (von Willebrand antigen II)]	0	0	0	0	0	0	0	0	0	0	0	0	0	0	0	0	0	0	0	0	1.24706e+09	2.4199e+09	0	0	0	0	0	0	0	0	0	0	0	0	2.21933e+09	1.3468e+09	0	0	0	0	0	0	5.08377e+09	1.74398e+09	0	0	VWF	Core matrisome
WISP2_HUMAN	WNT1-inducible-signaling pathway protein 2 (WISP-2) (CCN family member 5) (Connective tissue growth factor-like protein) (CTGF-L) (Connective tissue growth factor-related protein 58)	0	0	0	0	0	0	0	0	0	0	0	0	0	0	0	0	0	0	0	0	0	0	0	0	0	0	0	0	0	0	0	0	0	0	7.47648e+09	1.85952e+09	1.21014e+09	1.38258e+09	0	0	0	0	0	0	0	0	WISP2	Core matrisome
WISP3_HUMAN	WNT1-inducible-signaling pathway protein 3 (WISP-3) (CCN family member 6)	0	0	0	0	0	0	0	0	0	0	0	2.61398e+07	0	0	0	0	0	0	0	0	0	0	0	0	0	0	0	0	0	0	0	0	0	0	0	0	3.40132e+08	3.134e+08	0	0	1.69469e+09	1.7077e+09	0	0	1312256785	1.36566e+09	WISP3	Core matrisome
ADA23_HUMAN	Disintegrin and metalloproteinase domain-containing protein 23 (ADAM 23) (Metalloproteinase-like, disintegrin-like, and cysteine-rich protein 3) (MDC-3)	0	0	0	0	0	0	0	0	0	0	0	4.79951e+08	0	0	0	0	0	0	0	0	4.52762e+10	0	0	0	0	0	0	0	4.89165e+08	1.11235e+09	0	0	0	0	0	1.31469e+07	0	0	0	0	1.70615e+08	2.19576e+08	1.85255e+10	1.01161e+10	7.41288e+08	1.0191e+09	ADAM23	ECM-affiliated
ANX10_HUMAN	Annexin A10 (Annexin-10) (Annexin-14)	3.51302e+09	3.7424e+08	0	0	0	0	1.07606e+09	7.73784e+08	1.41239e+09	6.5948e+08	3.46704e+07	0	0	0	1.79887e+07	1.38199e+07	0	0	0	0	2.61322e+07	0	2.00597e+09	4.18358e+08	2.52017e+08	2.82166e+08	1.06808e+08	3.44307e+07	0	0	0	0	0	0	1.32499e+09	3.24995e+08	1.83226e+08	4.44343e+07	0	0	1.77172e+09	2.1258e+09	2.88713e+10	8.39994e+09	1.81353e+08	1.43898e+08	ANXA10	ECM-affiliated
ANX11_HUMAN	Annexin A11 (56 kDa autoantigen) (Annexin XI) (Annexin-11) (Calcyclin-associated annexin 50) (CAP-50)	6.60484e+08	5.34524e+08	2.81043e+07	0	0	0	2.44411e+09	8.29367e+08	1.35075e+10	8.13181e+09	2.6174e+08	1.05669e+08	0	4.10049e+06	1.31954e+06	1.69938e+07	0	0	0	0	0	9.82826e+08	7.19006e+06	3.77316e+07	4.09793e+09	4.12967e+09	1.19713e+09	1.15286e+09	4.83097e+06	1.36826e+07	0	0	2.56535e+08	1.32352e+07	2.66862e+09	1.17021e+09	4.9635e+09	5.58286e+09	0	0	2.27107e+09	3.01206e+09	1.33315e+10	6.70854e+09	2.81618e+09	3.9585e+09	ANXA11	ECM-affiliated
ANX13_HUMAN	Annexin A13 (Annexin XIII) (Annexin-13) (Intestine-specific annexin) (ISA)	0	0	0	0	0	0	0	0	0	0	0	0	0	0	0	0	0	0	0	0	0	0	0	0	0	0	0	0	0	0	0	0	0	6.67576e+07	8.33092e+07	2.52978e+08	1.3819e+08	5.91776e+08	0	0	2.33469e+09	2.61946e+09	5.09829e+09	2.45375e+09	3.49949e+09	4.66057e+09	ANXA13	ECM-affiliated
ANXA1_HUMAN	Annexin A1 (Annexin I) (Annexin-1) (Calpactin II) (Calpactin-2) (Chromobindin-9) (Lipocortin I) (Phospholipase A2 inhibitory protein) (p35)	2.7458e+10	3.34192e+10	0	0	0	0	5.55556e+09	8.96865e+09	1.71002e+10	1.37649e+10	1.4347e+09	3.03403e+09	0	4.4465e+09	1.80518e+08	1.48221e+08	0	0	0	0	1.35062e+10	8.0981e+09	2.16367e+09	1.95344e+09	4.21287e+10	1.92511e+10	2.9413e+10	1.14615e+10	1.32266e+08	1.80931e+08	0	0	1.40322e+09	5.5389e+08	1.88261e+10	1.03524e+10	9.03885e+09	7.46385e+09	0	0	3.58549e+09	4.53571e+09	6.46001e+10	2.79382e+10	1.53905e+09	2.20234e+09	ANXA1	ECM-affiliated
ANXA2_HUMAN	Annexin A2 (Annexin II) (Annexin-2) (Calpactin I heavy chain) (Calpactin-1 heavy chain) (Chromobindin-8) (Lipocortin II) (Placental anticoagulant protein IV) (PAP-IV) (Protein I) (p36)	1.01104e+11	6.10695e+09	0	0	0	0	1.02255e+10	7.61256e+09	1.29806e+10	1.04205e+10	3.26462e+09	2.02551e+09	8.37976e+06	2.29385e+06	5.00451e+07	8.00928e+07	1.91307e+09	1.80566e+09	0	0	1.07468e+10	7.96074e+09	1.36728e+10	1.55581e+10	1.00366e+11	8.49896e+10	4.20327e+10	3.90323e+10	1.08872e+10	1.58938e+10	2.95365e+06	5.37016e+08	1.23822e+10	7.02306e+09	7.67427e+10	3.65584e+10	7.7846e+10	1.26945e+11	7.6538e+08	3.18267e+09	3.53499e+10	3.22692e+10	1.55602e+11	9.68739e+10	2.66896e+10	3.85471e+10	ANXA2	ECM-affiliated
ANXA3_HUMAN	Annexin A3 (35-alpha calcimedin) (Annexin III) (Annexin-3) (Inositol 1,2-cyclic phosphate 2-phosphohydrolase) (Lipocortin III) (Placental anticoagulant protein III) (PAP-III)	2.27256e+09	2.31108e+09	5.93201e+08	0	0	0	1.64488e+09	1.03697e+11	3.33791e+09	3.45071e+09	1.92198e+08	1.8822e+08	0	1.93161e+08	5.4772e+08	9.25825e+08	0	0	0	0	1.49276e+07	1.13047e+08	7.75733e+08	7.3639e+08	1.20071e+10	1.08113e+10	7.49123e+09	6.06539e+09	0	0	0	0	3.63622e+06	0	5.87399e+09	2.22596e+09	3.31418e+09	4.15489e+09	0	0	2.83831e+09	3.05193e+09	2.39834e+10	8.06228e+09	1.73534e+09	2.021e+09	ANXA3	ECM-affiliated
ANXA4_HUMAN	Annexin A4 (35-beta calcimedin) (Annexin IV) (Annexin-4) (Carbohydrate-binding protein p33/p41) (Chromobindin-4) (Endonexin I) (Lipocortin IV) (P32.5) (PP4-X) (Placental anticoagulant protein II) (PAP-II) (Protein II)	7.37668e+08	7.02317e+08	2.11484e+08	6.86789e+07	0	2.63652e+07	1.50529e+09	1.70649e+09	2.2963e+09	2.55025e+09	2.9364e+08	1.6121e+08	380991	0	0	3.23013e+07	1.99523e+06	1.24233e+08	4.07844e+08	3.57378e+08	9.18676e+08	1.65151e+09	1.15769e+09	3.7093e+07	1.14185e+10	1.18207e+10	7.12013e+09	7.90065e+09	3.46069e+07	2.33534e+07	1.27791e+11	1.75367e+11	3.44188e+09	3.00724e+09	7.87739e+09	3.74235e+09	1.10677e+10	1.56548e+10	0	1.66555e+08	3.665e+10	4.08371e+10	3.55773e+10	1.51511e+10	6.40866e+09	8.81351e+09	ANXA4	ECM-affiliated
ANXA5_HUMAN	Annexin A5 (Anchorin CII) (Annexin V) (Annexin-5) (Calphobindin I) (CBP-I) (Endonexin II) (Lipocortin V) (Placental anticoagulant protein 4) (PP4) (Placental anticoagulant protein I) (PAP-I) (Thromboplastin inhibitor) (Vascular anticoagulant-alpha) (VAC-alpha)	3.61001e+08	1.23219e+09	2.95884e+08	7.13196e+06	9.90208e+06	0	2.84579e+09	2.06036e+09	6.09169e+09	5.48224e+09	8.28162e+08	1.14908e+07	0	0	0	0	0	0	2.04904e+07	0	5.23349e+06	0	2.43303e+07	8.73522e+07	1.63585e+10	1.21951e+10	8.41026e+09	6.94464e+09	4.516e+09	4.9233e+09	8.62258e+10	8.81336e+10	2.10555e+09	8.31779e+07	6.65601e+09	2.25137e+09	8.32677e+09	8.59747e+09	4.12025e+09	2.3307e+09	1.53156e+09	1.54572e+09	1.0545e+10	5.56266e+09	1.29875e+09	1.45986e+09	ANXA5	ECM-affiliated
ANXA6_HUMAN	Annexin A6 (67 kDa calelectrin) (Annexin VI) (Annexin-6) (Calphobindin-II) (CPB-II) (Chromobindin-20) (Lipocortin VI) (Protein III) (p68) (p70)	3.02464e+09	2.84052e+09	0	0	0	5.85156e+06	5.30228e+08	5.96444e+09	1.77758e+09	5.41722e+09	684878	7.85631e+07	0	2.20988e+07	9.61788e+09	1.22705e+10	0	1.858e+07	0	1.44095e+08	0	8.64152e+07	1.52912e+09	6.20272e+09	9.28497e+09	8.56665e+09	5.01343e+09	3.76782e+09	2.56239e+08	3.75692e+08	0	1.08151e+07	4.89985e+08	1.26787e+09	1.20318e+10	4.41644e+09	2.0052e+10	1.72166e+10	4.70008e+07	3.07629e+07	2.07797e+09	1.90178e+09	2.22142e+10	9.70277e+09	1.35726e+09	1.57031e+09	ANXA6	ECM-affiliated
ANXA7_HUMAN	Annexin A7 (Annexin VII) (Annexin-7) (Synexin)	2.36924e+09	1.12965e+09	0	0	0	0	2.03632e+09	1.84787e+09	2.83894e+09	3.53104e+09	0	2.49254e+06	0	7.06144e+07	0	0	0	0	0	0	2.34446e+07	5.21976e+08	6.4172e+09	1.12079e+09	4.52546e+09	3.62155e+09	7.57607e+08	8.01523e+08	0	0	0	0	7.02822e+09	5.88833e+09	3.17445e+10	1.31151e+10	2.52189e+09	8.58206e+09	0	2.04395e+08	7.97503e+10	7.51195e+10	1.65175e+11	9.27243e+10	3.77855e+09	2.56138e+09	ANXA7	ECM-affiliated
ANXA8_HUMAN	Annexin A8 (Annexin VIII) (Annexin-8) (Vascular anticoagulant-beta) (VAC-beta)	0	0	0	0	0	0	0	0	0	0	0	0	0	0	0	0	0	0	0	0	0	0	0	0	0	0	0	0	0	0	0	0	0	0	0	0	3.29531e+08	3.75864e+08	0	0	2.93806e+07	3.99443e+07	0	0	2.39826e+08	2.47203e+08	ANXA8	ECM-affiliated
AXA2L_HUMAN	Putative annexin A2-like protein (Annexin A2 pseudogene 2) (Lipocortin II pseudogene)	2.16314e+09	1.50292e+09	0	0	0	0	2.62205e+09	2.52706e+09	3.62365e+09	3.46137e+09	0	0	0	0	3.51943e+10	0	0	0	0	0	0	2.75223e+09	9.70889e+09	1.36428e+10	5.5007e+10	4.63739e+10	2.98467e+10	2.06609e+10	0	0	0	0	0	0	2.77694e+10	1.28945e+10	0	0	0	0	0	0	4.39593e+10	5.58027e+10	0	0	ANXA2P2	ECM-affiliated
C1QB_HUMAN	Complement C1q subcomponent subunit B	0	0	0	0	0	0	0	0	9.87105e+08	1.35542e+09	4.08717e+06	0	0	0	0	1.02666e+08	0	0	0	0	0	0	1.78467e+07	9.31963e+06	2.21155e+09	2.55409e+09	7.95813e+08	2.33207e+08	0	0	0	0	0	0	9.91453e+08	5.91945e+08	2.01232e+09	2.70029e+09	0	0	0	0	9827549250	0	0	3.33383e+07	C1QB	ECM-affiliated
C1QC_HUMAN	Complement C1q subcomponent subunit C	0	0	0	0	0	0	3.8681e+08	401427920	1.70204e+09	2.20341e+09	0	0	0	0	8.15617e+08	9.61635e+08	0	0	0	0	4.57776e+06	0	0	0	2.87089e+09	2.76204e+09	6.12399e+08	4.48907e+08	0	0	0	0	1.65021e+08	1.36016e+08	6.37308e+09	2.08534e+09	1.47438e+09	1.82647e+09	0	0	7.20923e+08	7.75838e+08	5.6772e+09	2.90149e+09	5.7083e+06	3.89197e+08	C1QC	ECM-affiliated
C1QT3_HUMAN	Complement C1q tumor necrosis factor-related protein 3 (Collagenous repeat-containing sequence 26 kDa protein) (CORS26) (Secretory protein CORS26)	0	0	0	6.07111e+07	0	0	0	0	0	0	0	0	0	0	0	0	0	0	0	0	0	0	0	0	0	0	0	0	0	0	0	0	0	0	7.36488e+08	4.0875e+08	9.74102e+07	1.37701e+08	0	0	0	2.77953e+07	7.52226e+07	0	0	0	C1QTNF3	ECM-affiliated
C1QT5_HUMAN	Complement C1q tumor necrosis factor-related protein 5	0	0	0	0	0	0	0	0	0	0	0	0	0	0	0	0	0	0	0	0	0	0	0	0	0	0	0	0	0	0	0	0	0	0	2.53372e+09	0	5.90008e+09	6.85395e+09	8.00977e+07	1.11564e+08	5.3929e+06	1.57694e+07	1.29921e+09	0	1.81762e+08	9.80828e+06	C1QTNF5	ECM-affiliated
CLC11_HUMAN	C-type lectin domain family 11 member A (C-type lectin superfamily member 3) (Lymphocyte secreted C-type lectin) (Osteolectin) (Stem cell growth factor) (p47)	0	0	0	0	0	0	0	0	0	0	0	928236	0	0	0	0	0	0	0	0	0	0	0	0	0	0	0	0	0	0	0	0	21855187025	2.86134e+10	1.41893e+09	5.94784e+08	124746045	7.37417e+09	0	0	1.61676e+10	1.55846e+10	5.7343e+08	1.93656e+09	6.23323e+09	1.54865e+10	CLEC11A	ECM-affiliated
FCN1_HUMAN	Ficolin-1 (Collagen/fibrinogen domain-containing protein 1) (Ficolin-A) (Ficolin-alpha) (M-ficolin)	0	0	0	0	0	0	0	0	0	0	0	0	0	0	0	0	0	0	0	0	0	0	0	0	0	0	0	0	0	0	0	0	0	0	0	0	7.28751e+07	9.24234e+07	0	0	0	0	0	0	0	0	FCN1	ECM-affiliated
GPC1_HUMAN	Glypican-1 [Cleaved into: Secreted glypican-1]	0	0	0	0	0	0	0	0	0	0	0	0	0	0	0	0	0	0	0	0	0	2.30839e+09	0	0	0	0	0	0	0	0	0	0	0	0	4.62765e+09	8.76064e+08	7.4192e+08	0	0	6.132e+06	0	0	8.34501e+08	3.38252e+08	1.75587e+08	1.681e+08	GPC1	ECM-affiliated
GREM1_HUMAN	Gremlin-1 (Cell proliferation-inducing gene 2 protein) (Cysteine knot superfamily 1, BMP antagonist 1) (DAN domain family member 2) (Down-regulated in Mos-transformed cells protein) (Increased in high glucose protein 2) (IHG-2)	0	0	0	0	0	0	0	0	0	0	0	0	0	0	0	0	0	0	0	0	0	0	0	0	0	0	0	0	0	0	8.5979e+07	2.10683e+08	4.3508e+07	0	1.15339e+09	5.07181e+08	1.32424e+09	2.1909e+09	6.79898e+08	1.13787e+09	3.24087e+07	2.88981e+08	0	0	1.93222e+06	0	GREM1	ECM-affiliated
LEG1_HUMAN	Galectin-1 (Gal-1) (14 kDa laminin-binding protein) (HLBP14) (14 kDa lectin) (Beta-galactoside-binding lectin L-14-I) (Galaptin) (HBL) (HPL) (Lactose-binding lectin 1) (Lectin galactoside-binding soluble 1) (Putative MAPK-activating protein PM12) (S-Lac lectin 1)	4.26802e+09	5.41037e+09	0	0	1.287e+06	0	4.91663e+09	3.95386e+09	8.42546e+09	7.44282e+09	2.47661e+09	2.7576e+09	0	0	2.38708e+06	0	0	0	0	0	0	0	3.97028e+09	8.83033e+07	2.21953e+10	1.64821e+10	3.99066e+09	3.20716e+09	5.87408e+08	3.40789e+08	0	0	2.92417e+09	1.7454e+09	1.19413e+11	7.01708e+10	1.64485e+10	2.58158e+10	0	0	1.21787e+08	3.23563e+08	4.84626e+10	2.5691e+10	1.1085e+09	1.34254e+09	LGALS1	ECM-affiliated
LEG2_HUMAN	Galectin-2 (Gal-2) (Beta-galactoside-binding lectin L-14-II) (HL14) (Lactose-binding lectin 2) (S-Lac lectin 2)	1.68634e+10	1.54512e+10	0	0	0	0	8.02101e+08	7.49154e+08	1.35792e+09	9.49621e+08	0	0	0	0	8.24444e+06	1.5285e+07	0	0	0	0	0	0	3.41981e+07	0	1.93296e+09	1.63682e+09	1.81574e+09	1.4055e+09	0	0	0	0	0	0	1.89872e+09	6.30747e+08	0	0	1.23622e+08	1.51339e+08	0	0	1.71778e+10	8.43315e+09	1.34499e+08	1.82711e+08	LGALS2	ECM-affiliated
LEG3_HUMAN	Galectin-3 (Gal-3) (35 kDa lectin) (Carbohydrate-binding protein 35) (CBP 35) (Galactose-specific lectin 3) (Galactoside-binding protein) (GALBP) (IgE-binding protein) (L-31) (Laminin-binding protein) (Lectin L-29) (Mac-2 antigen)	1.45968e+09	0	0	0	0	0	1.26427e+10	1.30422e+10	1.15367e+10	1.7444e+10	0	0	0	0	6.2181e+07	0	0	0	0	0	0	1.07486e+07	2.83253e+08	2.17319e+08	9.47087e+08	1.15726e+09	1.74348e+09	2.14024e+09	0	0	0	0	0	0	6.59193e+09	4.12975e+09	3.41561e+08	2.31989e+08	0	0	6.99775e+08	9.47822e+08	1.41711e+09	7.31018e+08	1.19893e+09	2.38043e+07	LGALS3	ECM-affiliated
LEG4_HUMAN	Galectin-4 (Gal-4) (Antigen NY-CO-27) (L-36 lactose-binding protein) (L36LBP) (Lactose-binding lectin 4)	9.51291e+08	5.90097e+08	0	0	0	0	3.35447e+09	2.16064e+09	2.57128e+09	1.75675e+09	5.80701e+06	1.3358e+07	0	0	6.02431e+07	6.54829e+07	0	0	0	0	7.31814e+09	7.01964e+09	1.17619e+09	5.59873e+07	1.25473e+09	7.85315e+08	7.83656e+08	1.04363e+09	0	0	0	0	7.44809e+08	4.02041e+08	2.84042e+10	2.21798e+10	3.41406e+09	6.30728e+09	3.66689e+07	4.92092e+07	6.40321e+10	6.40977e+10	1.91564e+11	9.64347e+10	2.62638e+10	3.56181e+10	LGALS4	ECM-affiliated
LEG7_HUMAN	Galectin-7 (Gal-7) (HKL-14) (PI7) (p53-induced gene 1 protein)	0	0	1.31164e+08	0	0	0	0	0	0	0	0	0	0	0	0	0	0	0	0	0	0	0	0	0	0	0	0	0	0	0	0	0	2.19629e+08	0	0	0	0	0	0	0	0	0	0	0	5.07307e+06	0	LGALS7	ECM-affiliated
LG3BP_HUMAN	Galectin-3-binding protein (Basement membrane autoantigen p105) (Lectin galactoside-binding soluble 3-binding protein) (Mac-2-binding protein) (MAC2BP) (Mac-2 BP) (Tumor-associated antigen 90K)	0	0	0	0	0	0	0	0	0	0	0	8.87845e+06	1.62816e+06	9.47471e+07	0	0	0	0	0	0	3.47333e+07	2.04755e+07	0	0	0	0	0	0	0	0	0	0	1.71308e+08	2.01345e+08	1.3561e+09	1.71945e+09	4.13617e+08	3.3967e+08	0	0	3.73278e+08	6.45273e+08	2.03712e+09	1.83906e+09	1.1681e+09	6.00303e+08	LGALS3BP	ECM-affiliated
LMAN1_HUMAN	Protein ERGIC-53 (ER-Golgi intermediate compartment 53 kDa protein) (Gp58) (Intracellular mannose-specific lectin MR60) (Lectin mannose-binding 1)	0	0	0	0	0	0	0	0	0	0	3.7019e+07	0	0	0	0	0	0	0	0	0	8.32208e+06	4.65408e+06	0	0	0	0	0	0	2.12855e+09	4.09727e+06	0	0	0	0	7.46655e+09	3.19353e+09	3.42138e+08	3.35811e+08	0	0	9.02455e+07	3.90588e+08	3.34876e+10	1.59925e+10	1.29736e+09	2.07557e+09	LMAN1	ECM-affiliated
MUC1_HUMAN	Mucin-1 (MUC-1) (Breast carcinoma-associated antigen DF3) (Cancer antigen 15-3) (CA 15-3) (Carcinoma-associated mucin) (Episialin) (H23AG) (Krebs von den Lungen-6) (KL-6) (PEMT) (Peanut-reactive urinary mucin) (PUM) (Polymorphic epithelial mucin) (PEM) (Tumor-associated epithelial membrane antigen) (EMA) (Tumor-associated mucin) (CD antigen CD227) [Cleaved into: Mucin-1 subunit alpha (MUC1-NT) (M…	4.21647e+07	9.15338e+07	0	0	0	0	1.01599e+09	1.90955e+09	6.27761e+08	9.56266e+08	0	0	0	0	0	0	0	0	0	0	0	0	1.65226e+07	1.21446e+09	6.79525e+08	9.31696e+08	5.88475e+08	9.02251e+08	0	0	0	0	0	0	1.52064e+09	8.44512e+08	0	0	0	0	0	0	1.77035e+07	8.52344e+08	0	0	MUC1	ECM-affiliated
MUC17_HUMAN	Mucin-17 (MUC-17) (Small intestinal mucin-3) (MUC-3)	0	0	0	0	0	0	0	0	0	0	0	0	0	0	0	0	0	0	0	0	0	0	0	0	0	0	0	0	0	0	0	0	9.8481e+06	0	1.27605e+09	6.84705e+08	7.99266e+07	9.9694e+08	0	0	6.23681e+07	0	1.24644e+08	0	0	0	MUC17	ECM-affiliated
MUC2_HUMAN	Mucin-2 (MUC-2) (Intestinal mucin-2)	0	0	0	1.74743e+08	4.12491e+08	2.43358e+08	0	0	0	0	0	0	0	0	0	0	2.96955e+08	6.05556e+08	9.58736e+08	3.44664e+08	0	0	0	0	0	0	0	0	0	0	1.0246e+09	1.71266e+09	0	0	0	0	0	0	0	0	0	0	0	0	0	0	MUC2	ECM-affiliated
MUC5A_HUMAN	Mucin-5AC (MUC-5AC) (Gastric mucin) (Lewis B blood group antigen) (LeB) (Major airway glycoprotein) (Mucin-5 subtype AC, tracheobronchial) (Tracheobronchial mucin) (TBM)	1.78134e+09	2.84205e+09	6.53029e+07	2.92738e+08	0	2.33402e+07	1.84642e+10	1.90062e+10	1.90761e+10	1.98863e+10	9.4183e+08	1.25543e+09	1.06128e+07	1.11161e+07	4.18867e+08	8.29586e+08	5.80298e+07	7.68293e+07	0	3.21833e+07	5.42018e+09	3.9659e+07	1.18029e+10	1.28074e+10	3.27732e+10	2.94517e+10	4.78492e+10	4.83514e+10	2.65878e+08	3.94532e+08	6.3623e+08	6.3364e+06	3.32785e+10	2.87943e+10	1.30051e+11	6.17305e+10	1.62145e+09	1.64775e+09	2.17751e+08	6.00511e+07	2.18455e+11	2.33967e+11	7.43563e+10	4.02936e+10	2.18755e+10	2.49528e+10	MUC5AC	ECM-affiliated
MUC5B_HUMAN	Mucin-5B (MUC-5B) (Cervical mucin) (High molecular weight salivary mucin MG1) (Mucin-5 subtype B, tracheobronchial) (Sublingual gland mucin)	3.68474e+09	4.17829e+09	0	0	0	0	5.25846e+10	4.83507e+10	6.09493e+09	2.10226e+09	0	0	0	365719875	7.69324e+09	1.0917e+10	0	0	0	0	8.09165e+08	2.16761e+08	4.34757e+08	3.62935e+09	2.64664e+10	2.46229e+10	2.00488e+10	2.68034e+10	0	0	4.72716e+09	5.40501e+09	7.12749e+08	0	6.57499e+09	2.00847e+09	0	0	0	0	4.81209e+09	4.47858e+09	1.05124e+09	4.73968e+08	0	3.56956e+07	MUC5B	ECM-affiliated
MUCL1_HUMAN	Mucin-like protein 1 (Protein BS106) (Small breast epithelial mucin)	0	0	0	0	0	0	0	0	0	0	0	0	0	0	0	0	0	0	0	0	5.57809e+08	1.28259e+09	0	0	0	0	0	0	0	0	0	0	0	0	1.88576e+08	8.66329e+07	0	0	0	0	0	0	9.97202e+07	5.48054e+07	0	0	MUCL1	ECM-affiliated
OLFL3_HUMAN	Olfactomedin-like protein 3 (HNOEL-iso) (hOLF44)	0	0	0	0	0	0	0	0	0	0	0	6.28015e+06	0	0	0	0	0	0	0	0	0	0	0	0	0	0	0	0	0	0	0	0	4.84469e+07	0	2.05047e+09	6.55134e+07	1.4743e+09	4.43936e+08	0	0	0	4.41591e+06	4.46952e+09	1.27534e+09	6.34734e+07	7.16482e+07	OLFML3	ECM-affiliated
OLFM4_HUMAN	Olfactomedin-4 OS=Homo sapiens GN=OLFM4 PE=1 SV=1	2.65197e+08	1.99922e+08	0	0	0	0	3.09354e+10	2.18796e+10	3.40235e+10	2.01218e+10	0	0	0	144692960	8.54946e+08	2.6395e+09	0	0	0	0	2.33846e+09	3.99526e+09	1.61662e+10	2.17527e+10	2.15942e+09	1.76093e+09	7.20937e+08	2.28808e+08	5.63925e+07	8.55346e+07	1.1632e+09	1.60433e+09	3.02513e+09	1.08923e+09	1.41469e+10	7.40829e+09	2.36602e+09	2.92385e+09	1.67423e+08	7.8549e+07	1.78877e+08	3.2973e+08	2.60361e+08	7.71851e+08	4.47208e+07	6.17658e+07	OLFM4	ECM-affiliated
OLM2B_HUMAN	Olfactomedin-like protein 2B (Photomedin-2)	0	0	0	0	0	0	0	0	0	0	0	0	0	0	0	0	0	0	0	0	1.13493e+08	0	0	0	0	0	0	0	0	0	0	0	0	0	0	0	0	0	0	0	0	0	2.78857e+08	1.35301e+08	4.48294e+07	4.07247e+07	OLFML2B	ECM-affiliated
PLXA1_HUMAN	Plexin-A1 (Semaphorin receptor NOV)	1.51898e+10	2.0135e+09	0	0	0	0	1.72951e+09	1.36025e+09	3.94079e+09	1.77544e+09	0	8.76667e+06	0	0	2.27789e+06	0	0	0	0	0	0	0	3.39476e+06	0	2.03364e+09	2.77515e+09	1.89182e+09	1.84045e+09	0	0	0	0	2.00404e+07	0	0	0	1.15174e+08	2.44856e+08	0	0	2.58204e+09	3.10575e+09	0	0	1.18946e+08	1.47969e+09	PLXNA1	ECM-affiliated
PLXA3_HUMAN	Plexin-A3 (Plexin-4) (Semaphorin receptor SEX)	0	0	0	0	0	0	0	0	0	0	0	0	0	0	0	0	0	0	0	0	0	0	0	0	0	0	0	0	0	0	0	0	0	0	1.6767e+09	7.78835e+08	0	0	0	0	0	0	1.23731e+09	4.02099e+08	0	0	PLXNA3	ECM-affiliated
PLXB2_HUMAN	Plexin-B2 (MM1)	5.84672e+09	0	0	0	0	0	4.57621e+08	7.92433e+08	1.02718e+09	1.73502e+09	0	0	5.88317e+08	0	2.75073e+07	1.09985e+07	0	0	0	0	6.68049e+08	0	1.88117e+08	1.3259e+07	3.68287e+09	4.15102e+09	1.24645e+09	1.09606e+09	0	0	0	0	0	0	9.11135e+09	3.56373e+09	2.40153e+09	2.2588e+09	0	0	1.73419e+08	1.77555e+08	7.16487e+10	2.75229e+10	7.39085e+08	4.98284e+08	PLXNB2	ECM-affiliated
PLXB3_HUMAN	Plexin-B3	0	0	0	0	0	0	0	0	0	0	0	0	0	0	0	0	0	0	0	0	0	0	0	0	0	0	0	0	0	0	0	0	0	0	1.19574e+08	3.34165e+07	0	0	0	0	0	0	2.98058e+09	1.17522e+09	0	0	PLXNB3	ECM-affiliated
PSPB_HUMAN	Pulmonary surfactant-associated protein B (SP-B) (18 kDa pulmonary-surfactant protein) (6 kDa protein) (Pulmonary surfactant-associated proteolipid SPL(Phe))	0	0	0	0	0	0	0	0	0	0	0	0	0	0	0	0	0	0	0	0	3.02366e+08	0	0	0	0	0	0	0	0	0	0	0	0	0	0	1.09931e+08	0	0	0	0	0	0	978270130	0	0	0	SFTPB	ECM-affiliated
REG4_HUMAN	Regenerating islet-derived protein 4 (REG-4) (Gastrointestinal secretory protein) (REG-like protein) (Regenerating islet-derived protein IV) (Reg IV)	0	0	0	0	0	0	0	0	0	0	0	0	0	0	0	0	0	0	0	0	0	0	0	0	0	0	0	0	0	0	0	0	0	0	8.69617e+08	5.31775e+08	0	0	0	0	0	0	5.25101e+09	2.90031e+09	0	0	REG4	ECM-affiliated
SDC1_HUMAN	Syndecan-1 (SYND1) (CD antigen CD138)	0	0	0	0	0	0	0	0	0	0	0	0	0	0	0	0	0	0	0	0	0	0	0	0	0	0	0	0	0	0	0	0	0	0	0	0	3.29585e+08	2.91829e+08	0	0	0	0	0	0	4.12752e+08	4.09138e+08	SDC1	ECM-affiliated
SDC4_HUMAN	Syndecan-4 (SYND4) (Amphiglycan) (Ryudocan core protein)	0	0	0	0	0	0	0	0	0	0	0	0	0	0	0	0	0	0	0	0	0	0	0	0	0	0	0	0	0	0	0	0	0	0	0	0	0	0	0	0	1.78641e+08	6.01724e+06	0	0	2.27929e+08	2.63945e+08	SDC4	ECM-affiliated
SEM3B_HUMAN	Semaphorin-3B (Sema A(V)) (Semaphorin-V) (Sema V)	5.88105e+08	2.20589e+08	0	0	0	0	3.20703e+08	1.48981e+08	4.77115e+08	7.62727e+08	0	0	0	0	2.83362e+07	0	0	0	0	0	0	0	5.43662e+06	2.92054e+07	1.56667e+09	1.43353e+09	2.26003e+09	2.4543e+09	0	0	0	0	3.84971e+08	3.42858e+08	1.60458e+08	1.51659e+08	0	0	0	0	1.85665e+08	1.90101e+08	2.87881e+09	1.3219e+09	5.21835e+08	5.47504e+08	SEMA3B	ECM-affiliated
SEM3C_HUMAN	Semaphorin-3C (Semaphorin-E) (Sema E)	7.05803e+06	4.81815e+06	0	0	0	0	7.58963e+06	5.88279e+07	8.36692e+07	2.87488e+07	0	0	0	0	5.35849e+06	0	0	0	0	0	0	0	0	1.19503e+08	4.35007e+09	1.94717e+09	2.9684e+09	3.7573e+09	0	0	0	0	0	0	0	0	0	0	0	0	0	0	0	0	0	0	SEMA3C	ECM-affiliated
SEM3G_HUMAN	Semaphorin-3G (Semaphorin sem2)	0	0	0	0	0	0	0	0	0	0	1.20837e+10	1.48665e+10	0	0	0	0	0	0	0	0	0	2.54605e+10	0	0	0	0	0	0	3.60845e+09	3.94582e+09	0	0	0	0	1.06341e+10	5.28761e+09	0	0	0	0	8.84596e+08	0	4.14035e+09	1.66912e+09	2.39288e+09	2.95896e+09	SEMA3G	ECM-affiliated
A2MG_HUMAN	Alpha-2-macroglobulin (Alpha-2-M) (C3 and PZP-like alpha-2-macroglobulin domain-containing protein 5)	0	0	0	0	0	0	0	0	0	0	0	4.36929e+07	0	2.56904e+06	0	0	0	0	0	0	7.25425e+07	2.44527e+08	0	0	0	0	0	0	7.83255e+07	3.96685e+07	0	0	4.98473e+08	5.96959e+08	4.03911e+10	1.61504e+10	8.53518e+09	1.19087e+10	0	0	6.38692e+08	6.47925e+08	4.83279e+10	2.09947e+10	2.59252e+08	2.51571e+08	A2M	ECM regulators
ADA10_HUMAN	Disintegrin and metalloproteinase domain-containing protein 10 (ADAM 10) (EC 3.4.24.81) (CDw156) (Kuzbanian protein homolog) (Mammalian disintegrin-metalloprotease) (CD antigen CD156c)	0	0	1.72094e+09	9.88781e+08	0	0	5.83238e+09	8.61624e+08	8.25591e+09	1.17204e+09	0	0	0	0	0	0	0	0	0	0	0	0	4.76211e+08	3.18268e+09	8.83456e+08	8.55195e+08	5.60189e+08	6.08858e+08	0	0	0	0	0	0	0	0	0	0	0	0	0	0	3.80428e+08	1.62148e+08	0	0	ADAM10	ECM regulators
ADAM9_HUMAN	Disintegrin and metalloproteinase domain-containing protein 9 (ADAM 9) (EC 3.4.24.-) (Cellular disintegrin-related protein) (Meltrin-gamma) (Metalloprotease/disintegrin/cysteine-rich protein 9) (Myeloma cell metalloproteinase)	0	0	0	0	0	0	0	0	0	0	0	0	0	0	0	0	0	0	0	0	0	0	0	0	0	0	0	0	0	0	0	0	2.51996e+08	3.29096e+08	8.24277e+08	4.79382e+08	0	1.54561e+09	0	0	1.45591e+08	1.4194e+08	9.37671e+09	4.84502e+09	1.76626e+08	0	ADAM9	ECM regulators
ADEC1_HUMAN	ADAM DEC1 (EC 3.4.24.-) (A disintegrin and metalloproteinase domain-like protein decysin-1) (ADAM-like protein decysin-1)	0	0	9.28701e+09	8.72453e+09	0	0	2.45607e+08	3.06024e+08	3.66209e+08	4.00262e+08	0	0	0	0	0	0	0	0	0	0	0	0	5.47858e+07	0	0	4.72318e+07	0	0	0	0	0	0	0	0	0	0	0	0	0	0	0	0	0	0	0	0	ADAMDEC1	ECM regulators
ATS1_HUMAN	A disintegrin and metalloproteinase with thrombospondin motifs 1 (ADAM-TS 1) (ADAM-TS1) (ADAMTS-1) (EC 3.4.24.-) (METH-1)	0	0	0	2.17146e+07	0	0	8.32251e+08	4.79742e+07	1.19505e+09	2.10033e+08	0	0	0	0	12513490380	13253020880	0	0	0	0	0	0	0	4.79316e+09	9.0947e+09	9.18536e+09	2.74877e+09	9.33113e+09	0	0	0	0	0	0	0	0	0	0	0	0	0	0	0	0	0	0	ADAMTS1	ECM regulators
ATS16_HUMAN	A disintegrin and metalloproteinase with thrombospondin motifs 16 (ADAM-TS 16) (ADAM-TS16) (ADAMTS-16) (EC 3.4.24.-)	0	0	0	0	0	0	0	0	0	0	0	1.69857e+06	0	0	0	0	0	0	0	0	0	0	0	0	0	0	0	0	2.29697e+06	4.28635e+08	0	0	0	0	0	0	0	0	0	0	3.07837e+08	3.64509e+08	0	0	0	0	ADAMTS16	ECM regulators
ATS17_HUMAN	A disintegrin and metalloproteinase with thrombospondin motifs 17 (ADAM-TS 17) (ADAM-TS17) (ADAMTS-17) (EC 3.4.24.-)	0	0	0	0	0	0	0	0	0	0	1.12909e+06	0	0	0	0	0	0	0	0	0	0	0	0	0	0	0	0	0	0	0	0	0	0	0	2.00695e+09	1.12968e+09	3.94188e+08	6.00091e+08	0	0	0	0	6.33541e+08	3.78209e+08	0	0	ADAMTS17	ECM regulators
ATS3_HUMAN	A disintegrin and metalloproteinase with thrombospondin motifs 3 (ADAM-TS 3) (ADAM-TS3) (ADAMTS-3) (EC 3.4.24.-) (Procollagen II N-proteinase) (PC II-NP) (Procollagen II amino propeptide-processing enzyme)	0	0	0	0	0	0	0	0	0	0	0	0	0	0	0	0	0	0	0	0	0	0	0	0	0	0	0	0	0	0	0	0	0	0	0	0	0	0	0	0	0	0	4.43732e+09	5.11461e+08	0	0	ADAMTS3	ECM regulators
ATS4_HUMAN	A disintegrin and metalloproteinase with thrombospondin motifs 4 (ADAM-TS 4) (ADAM-TS4) (ADAMTS-4) (EC 3.4.24.82) (ADMP-1) (Aggrecanase-1)	0	0	0	0	0	0	0	0	1.9794e+06	4.36629e+07	2.41193e+07	0	0	0	1.05195e+09	0	0	0	0	0	0	0	0	3.18587e+06	0	5.9852e+06	2.14815e+09	2.82848e+09	0	0	0	0	0	0	2.4308e+09	8.68016e+08	1.35928e+08	1.29428e+08	0	0	0	0	0	2.21727e+09	3.36283e+08	2.91004e+08	ADAMTS4	ECM regulators
ATS9_HUMAN	A disintegrin and metalloproteinase with thrombospondin motifs 9 (ADAM-TS 9) (ADAM-TS9) (ADAMTS-9) (EC 3.4.24.-)	0	0	1.42179e+09	1.2193e+09	0	0	3.84001e+09	2.3453e+09	2.58022e+09	1.36719e+09	0	0	0	0	8.414e+09	7.48233e+09	0	0	0	0	0	0	1.82556e+09	8.24388e+09	2.6934e+09	2.04635e+09	9.50593e+08	9.38553e+08	0	0	0	0	0	0	0	0	0	0	0	0	0	0	0	0	0	0	ADAMTS9	ECM regulators
ATL1_HUMAN	ADAMTS-like protein 1 (ADAMTSL-1) (Punctin-1)	0	0	0	0	0	0	0	0	0	0	0	0	0	0	0	0	0	0	0	0	0	0	0	0	0	0	0	0	0	0	0	0	0	0	0	0	0	0	0	0	1.35242e+09	0	1.05566e+09	4.5488e+08	8.29268e+07	0	ADAMTSL1	ECM regulators
ATL4_HUMAN	ADAMTS-like protein 4 (ADAMTSL-4) (Thrombospondin repeat-containing protein 1)	0	0	0	0	0	0	1.51355e+08	1.71464e+08	6.07112e+08	5.35523e+08	0	0	0	0	0	0	0	0	0	0	0	0	0	0	0	0	1.78529e+07	2.39813e+07	0	0	0	0	0	0	0	0	0	0	0	0	0	0	0	0	0	0	ADAMTSL4	ECM regulators
ANGT_HUMAN	Angiotensinogen (Serpin A8) [Cleaved into: Angiotensin-1 (Angiotensin 1-10) (Angiotensin I) (Ang I); Angiotensin-2 (Angiotensin 1-8) (Angiotensin II) (Ang II); Angiotensin-3 (Angiotensin 2-8) (Angiotensin III) (Ang III) (Des-Asp[1]-angiotensin II); Angiotensin-4 (Angiotensin 3-8) (Angiotensin IV) (Ang IV); Angiotensin 1-9; Angiotensin 1-7; Angiotensin 1-5; Angiotensin 1-4]	0	0	0	0	0	0	0	0	0	0	0	0	0	0	0	0	0	0	0	0	0	0	0	0	0	0	0	0	0	0	0	0	0	0	0	0	1.71528e+08	1.3017e+08	0	4.62938e+07	0	0	0	0	0	0	AGT	ECM regulators
AMBP_HUMAN	Protein AMBP [Cleaved into: Alpha-1-microglobulin (Protein HC) (Alpha-1 microglycoprotein) (Complex-forming glycoprotein heterogeneous in charge); Inter-alpha-trypsin inhibitor light chain (ITI-LC) (Bikunin) (EDC1) (HI-30) (Uronic-acid-rich protein); Trypstatin]	0	0	0	0	0	0	0	0	0	0	5.24711e+08	1.77393e+07	0	0	0	0	0	0	0	0	7.97526e+07	0	0	0	0	0	0	0	0	0	0	0	2.72822e+09	3.13025e+09	1.34515e+10	5.00558e+09	5.07275e+08	1.17949e+09	0	0	4.81562e+08	4.65063e+08	4.59249e+08	1.97757e+08	1.83503e+06	4.21638e+06	AMBP	ECM regulators
BMP1_HUMAN	Bone morphogenetic protein 1 (BMP-1) (EC 3.4.24.19) (Mammalian tolloid protein) (mTld) (Procollagen C-proteinase) (PCP)	0	0	9.93458e+08	2.01714e+08	0	0	1.10313e+08	1.17838e+08	2.97927e+08	6.67173e+08	0	0	0	0	1.95697e+07	6.00491e+07	0	0	0	0	0	0	1.93224e+10	1.49241e+11	7.6297e+08	7.85986e+08	4.01119e+09	3.73182e+09	0	0	0	0	0	0	0	0	0	5.84212e+07	0	0	7.77166e+08	8.97251e+08	2.02404e+09	9.32377e+08	2.79048e+08	2.93931e+08	BMP1	ECM regulators
CEL2B_HUMAN	Chymotrypsin-like elastase family member 2B (EC 3.4.21.71) (Elastase-2B)	0	0	0	0	0	0	0	0	0	0	0	0	0	503616	0	0	0	0	0	0	0	0	0	0	0	0	0	0	0	0	0	0	0	0	1.72871e+09	9.16801e+08	0	0	0	0	0	0	4.19212e+10	7.09308e+09	0	0	CELA2B	ECM regulators
CMA1_HUMAN	Chymase (EC 3.4.21.39) (Alpha-chymase) (Mast cell protease I)	0	0	0	0	0	0	0	0	0	0	0	0	0	0	0	0	0	0	0	0	0	0	0	0	0	0	0	0	0	0	0	0	1.57403e+09	0	2.56441e+10	1.02868e+10	1.2804e+08	0	0	0	0	0	7.49745e+08	2.2625e+07	0	0	CMA1	ECM regulators
CBPZ_HUMAN	Carboxypeptidase Z (CPZ) (EC 3.4.17.-)	4.53977e+08	2.79516e+08	0	0	0	0	0	0	0	0	0	7.35895e+08	0	0	0	0	0	0	0	0	0	0	0	0	0	0	0	0	0	0	0	0	6.65454e+06	0	0	0	2.21544e+08	5.01449e+08	0	0	0	0	0	0	0	0	CPZ	ECM regulators
CYTA_HUMAN	Cystatin-A (Cystatin-AS) (Stefin-A) [Cleaved into: Cystatin-A, N-terminally processed]	0	0	0	0	0	0	1.24056e+09	1.76116e+09	1.44736e+09	1.6467e+09	0	0	1.36876e+06	0	3.68486e+08	3.7046e+08	0	0	0	0	2.27323e+09	6.70958e+08	1.30059e+09	4.38363e+09	8.79341e+09	7.18404e+09	6.24788e+09	3.2989e+09	0	0	0	0	0	0	0	0	0	0	0	0	0	0	2.67132e+07	5.70023e+07	0	0	CSTA	ECM regulators
CYTB_HUMAN	Cystatin-B (CPI-B) (Liver thiol proteinase inhibitor) (Stefin-B)	0	0	0	0	0	0	3.11156e+08	3.52053e+08	1.91124e+07	3.16854e+08	0	0	0	0	0	0	0	0	0	0	0	6.97298e+06	0	0	2.0106e+09	2.11577e+09	5.49125e+08	3.31938e+08	0	0	0	0	0	0	2.06354e+09	2.97877e+08	1.45292e+08	1.60999e+08	0	0	0	0	2.54793e+09	1.34908e+09	2.92936e+08	3.0468e+08	CSTB	ECM regulators
CATB_HUMAN	Cathepsin B (EC 3.4.22.1) (APP secretase) (APPS) (Cathepsin B1) [Cleaved into: Cathepsin B light chain; Cathepsin B heavy chain]	0	0	3.25921e+08	4.28187e+08	0	0	5.39935e+08	5.32281e+08	4.26609e+09	5.07299e+09	1.20401e+08	0	0	0	9.02343e+06	0	0	0	0	0	0	0	1.60192e+07	1.52801e+09	4.76336e+09	4.9112e+09	2.50883e+09	2.3639e+09	0	0	0	0	4.88706e+08	5.07094e+08	1.00921e+10	5.10899e+09	2.41993e+09	2.62917e+09	0	0	6.59845e+07	1.00066e+08	2.96116e+10	1.36584e+10	1.54468e+09	2.14809e+09	CTSB	ECM regulators
CATC_HUMAN	Dipeptidyl peptidase 1 (EC 3.4.14.1) (Cathepsin C) (Cathepsin J) (Dipeptidyl peptidase I) (DPP-I) (DPPI) (Dipeptidyl transferase) [Cleaved into: Dipeptidyl peptidase 1 exclusion domain chain (Dipeptidyl peptidase I exclusion domain chain); Dipeptidyl peptidase 1 heavy chain (Dipeptidyl peptidase I heavy chain); Dipeptidyl peptidase 1 light chain (Dipeptidyl peptidase I light chain)]	0	0	4.02522e+10	4.49976e+10	0	0	3.67907e+09	3.58612e+09	5.5246e+09	3.70572e+09	0	0	0	0	4.55533e+07	4.54894e+07	0	0	0	0	0	0	0	0	8.76472e+09	7.36552e+09	2.32322e+09	2.5931e+09	0	0	0	0	0	0	0	0	2.88284e+08	3.49708e+08	0	2.91115e+07	0	0	0	0	2.09287e+08	1.55822e+08	CTSC	ECM regulators
CATD_HUMAN	Cathepsin D (EC 3.4.23.5) [Cleaved into: Cathepsin D light chain; Cathepsin D heavy chain]	0	2.23651e+08	0	0	0	0	0	0	0	0	8.20909e+07	2.6811e+07	0	1.02121e+09	0	0	0	0	0	0	0	1.72477e+09	0	0	0	0	0	0	2.72439e+07	0	0	0	2.29368e+09	2.32572e+09	1.1182e+10	5.97716e+09	3.42775e+09	4.19015e+09	0	0	2.27995e+09	3.25598e+09	1.35982e+10	6.21583e+09	3.57653e+09	3.90027e+09	CTSD	ECM regulators
CATE_HUMAN	Cathepsin E (EC 3.4.23.34) [Cleaved into: Cathepsin E form I; Cathepsin E form II]	0	0	0	0	0	0	0	0	0	0	0	0	0	0	0	0	0	0	0	0	0	0	0	0	0	0	0	0	0	0	0	0	0	0	0	0	0	0	0	0	5.65636e+08	5.94498e+08	0	0	3.91437e+08	4.16844e+08	CTSE	ECM regulators
CATG_HUMAN	Cathepsin G (CG) (EC 3.4.21.20)	0	0	0	0	0	0	0	0	0	0	2.17518e+06	0	0	4.09905e+08	0	0	0	0	0	0	5.27663e+08	6.43321e+08	0	0	0	0	0	0	2.04542e+06	0	0	0	4.44156e+08	2.85448e+08	3.79623e+10	1.53036e+10	5.85629e+09	1.02509e+10	0	0	3.75723e+07	1.22279e+08	1.75838e+10	1.03999e+09	1.53405e+08	1.14858e+08	CTSG	ECM regulators
CATH_HUMAN	Pro-cathepsin H [Cleaved into: Cathepsin H mini chain; Cathepsin H (EC 3.4.22.16); Cathepsin H heavy chain; Cathepsin H light chain]	0	0	0	0	0	0	0	0	0	0	0	0	0	0	0	0	0	0	0	0	0	0	0	0	0	0	0	0	0	0	0	0	0	0	0	0	0	0	0	0	0	0	8.3714e+08	4.30835e+08	0	0	CTSH	ECM regulators
CATZ_HUMAN	Cathepsin Z (EC 3.4.18.1) (Cathepsin P) (Cathepsin X)	0	0	2.13652e+09	1.37787e+09	0	0	9.97402e+08	1.0275e+09	3.6676e+09	4.06973e+09	0	0	0	0	0	0	0	0	0	0	954460	1.19571e+06	0	4.9677e+06	9.20361e+08	5.60843e+08	3.81688e+08	2.82416e+08	0	0	0	0	0	0	0	0	0	0	0	0	0	0	1.3321e+10	6.46415e+09	0	0	CTSZ	ECM regulators
ELNE_HUMAN	Neutrophil elastase (EC 3.4.21.37) (Bone marrow serine protease) (Elastase-2) (Human leukocyte elastase) (HLE) (Medullasin) (PMN elastase)	0	0	0	0	0	0	0	0	0	0	0	0	0	0	0	0	0	0	0	0	0	0	0	0	0	0	0	0	0	0	0	0	0	0	1.12812e+10	0	5.48211e+09	8.15993e+09	0	0	4.05512e+08	4.68351e+08	0	4.09946e+08	0	1.1915e+08	ELANE	ECM regulators
FA10_HUMAN	Coagulation factor X (EC 3.4.21.6) (Stuart factor) (Stuart-Prower factor) [Cleaved into: Factor X light chain; Factor X heavy chain; Activated factor Xa heavy chain]	0	0	0	0	0	0	0	0	0	0	1.94299e+07	0	0	0	0	0	0	0	0	0	2.61553e+08	2.26012e+08	0	0	0	0	0	0	0	0	0	0	0	0	7.12049e+08	7.55665e+08	1.71709e+08	2.42228e+08	7.08406e+07	1.34633e+08	0	1.65553e+07	2.9451e+10	1.43793e+10	2.173e+09	1.60214e+09	F10	ECM regulators
F13A_HUMAN	Coagulation factor XIII A chain (Coagulation factor XIIIa) (EC 2.3.2.13) (Protein-glutamine gamma-glutamyltransferase A chain) (Transglutaminase A chain)	0	0	5.16549e+09	4.74824e+09	0	0	2.92518e+09	2.83044e+09	5.79023e+09	5.27723e+09	1.03478e+08	0	0	0	0	0	0	0	1.64769e+07	0	4.68432e+08	0	3.69689e+09	2.84489e+09	8.1565e+08	3.95614e+08	4.5641e+08	4.25984e+08	684448	3.21142e+06	0	1.67862e+06	3.80438e+09	5.18783e+09	1.12585e+10	4.47886e+09	2.52889e+10	2.93444e+10	4.33892e+08	4.03685e+08	6.21236e+09	5.74783e+09	1.43652e+10	6.94771e+09	2.46775e+10	3.15248e+10	F13A1	ECM regulators
THRB_HUMAN	Prothrombin (EC 3.4.21.5) (Coagulation factor II) [Cleaved into: Activation peptide fragment 1; Activation peptide fragment 2; Thrombin light chain; Thrombin heavy chain]	0	0	0	0	0	0	0	0	0	0	4.22359e+06	4.73026e+07	1.39659e+06	0	0	0	0	0	0	0	0	0	0	0	0	0	0	0	0	0	0	0	0	7.482e+07	3.64371e+09	2.52603e+09	3.09854e+08	2.04976e+08	0	0	1.86439e+08	2.48019e+08	2.79074e+10	1.28459e+10	1.11588e+09	1.15939e+09	F2	ECM regulators
FA9_HUMAN	Coagulation factor IX (EC 3.4.21.22) (Christmas factor) (Plasma thromboplastin component) (PTC) [Cleaved into: Coagulation factor IXa light chain; Coagulation factor IXa heavy chain]	0	0	0	0	0	0	0	0	0	0	0	0	0	0	0	0	0	0	0	0	0	0	0	0	0	0	0	0	0	0	0	0	0	0	1.12227e+08	0	1.73276e+08	2.5425e+08	4.02637e+08	0	0	0	5.10804e+08	5.31517e+08	1.079e+08	1.07669e+08	F9	ECM regulators
FA20A_HUMAN	Pseudokinase FAM20A	0	0	0	0	0	0	0	0	0	0	0	0	0	0	0	0	0	0	0	0	1.83395e+07	0	0	0	0	0	0	0	0	0	0	0	0	0	4.68269e+09	2.38802e+09	0	0	0	0	0	0	8.65095e+09	3.78359e+09	0	0	FAM20A	ECM regulators
HABP2_HUMAN	Hyaluronan-binding protein 2 (EC 3.4.21.-) (Factor VII-activating protease) (Factor seven-activating protease) (FSAP) (Hepatocyte growth factor activator-like protein) (Plasma hyaluronan-binding protein) [Cleaved into: Hyaluronan-binding protein 2 50 kDa heavy chain; Hyaluronan-binding protein 2 50 kDa heavy chain alternate form; Hyaluronan-binding protein 2 27 kDa light chain; Hyaluronan-binding…	0	0	0	0	0	0	0	0	0	0	0	0	0	0	0	0	0	0	0	0	0	0	0	0	0	0	0	0	0	0	0	0	0	0	1.36477e+08	5.44004e+07	0	0	0	0	0	0	3.29391e+09	1.35917e+09	0	0	HABP2	ECM regulators
HRG_HUMAN	Histidine-rich glycoprotein (Histidine-proline-rich glycoprotein) (HPRG)	0	0	0	0	0	0	0	0	0	0	0	0	0	1.43547e+06	0	0	0	0	0	0	0	0	0	0	0	0	0	0	0	0	0	0	0	0	3.78693e+09	2.25267e+09	0	3.45625e+08	0	0	0	0	0	0	0	4.60513e+08	HRG	ECM regulators
HTRA1_HUMAN	Serine protease HTRA1 (EC 3.4.21.-) (High-temperature requirement A serine peptidase 1) (L56) (Serine protease 11)	0	0	4.15892e+07	0	389477	0	7.15484e+08	1.18767e+09	2.12786e+09	6.74638e+09	1.05563e+08	0	0	0	1.05642e+08	0	0	0	0	0	0	0	3.84885e+08	5.20267e+07	1.20546e+09	1.52502e+09	8.42396e+09	6.74425e+09	1.2561e+07	1.13279e+07	0	0	4.52665e+07	6.48512e+07	3.68799e+09	2.11489e+09	3.75261e+09	5.16808e+09	0	0	4.98039e+08	9.51155e+07	1.75521e+08	5.04886e+07	1.79181e+08	2.51181e+08	HTRA1	ECM regulators
HTRA3_HUMAN	Serine protease HTRA3 (EC 3.4.21.-) (High-temperature requirement factor A3) (Pregnancy-related serine protease)	0	0	0	0	0	0	0	0	0	0	1.35814e+08	7.86329e+06	557901	0	0	0	0	0	0	0	0	1.81228e+08	0	0	0	0	0	0	0	0	0	0	0	0	6.10947e+09	2.88716e+09	2.68329e+09	2.81002e+09	0	0	5.61735e+07	9.78044e+07	1.75353e+09	1.4101e+09	2.34901e+08	3.98999e+08	HTRA3	ECM regulators
ITIH1_HUMAN	Inter-alpha-trypsin inhibitor heavy chain H1 (ITI heavy chain H1) (ITI-HC1) (Inter-alpha-inhibitor heavy chain 1) (Inter-alpha-trypsin inhibitor complex component III) (Serum-derived hyaluronan-associated protein) (SHAP)	0	0	0	0	0	0	0	0	0	0	0	3.17958e+08	0	311099	0	0	0	0	0	0	0	1.36752e+08	0	0	0	0	0	0	1.09765e+08	4.18048e+07	0	0	6.85779e+08	2.59202e+08	1.1834e+10	3.04118e+09	1.54375e+09	1.55827e+09	0	0	5.6474e+08	5.98566e+08	3.37579e+10	1.95941e+08	2.13305e+09	2.30444e+09	ITIH1	ECM regulators
ITIH2_HUMAN	Inter-alpha-trypsin inhibitor heavy chain H2 (ITI heavy chain H2) (ITI-HC2) (Inter-alpha-inhibitor heavy chain 2) (Inter-alpha-trypsin inhibitor complex component II) (Serum-derived hyaluronan-associated protein) (SHAP)	0	0	8.37462e+08	3.04589e+10	0	0	6.97713e+08	3.31372e+08	3.38747e+09	2.11173e+09	3.05324e+06	0	0	457930	0	2.20552e+07	0	0	0	0	2.65994e+10	0	3.80702e+09	1.06567e+09	2.46097e+08	1.31301e+08	9.401e+08	3.79159e+08	0	0	4.67836e+07	3.66846e+07	1.63201e+07	1.17247e+08	1.35791e+10	7.72709e+09	4.17221e+09	6.58189e+09	0	2.31301e+06	6.96899e+08	7.28281e+08	3.80702e+09	8.7003e+10	1.5661e+09	1.70324e+09	ITIH2	ECM regulators
ITIH3_HUMAN	Inter-alpha-trypsin inhibitor heavy chain H3 (ITI heavy chain H3) (ITI-HC3) (Inter-alpha-inhibitor heavy chain 3) (Serum-derived hyaluronan-associated protein) (SHAP)	0	0	0	0	0	0	0	0	0	0	0	0	0	0	0	0	0	0	0	0	0	0	0	0	0	0	0	0	0	0	0	0	0	0	1.26819e+09	8.21136e+08	0	9.2107e+06	0	0	0	0	9.52624e+08	1.13975e+09	8.48091e+08	8.65634e+08	ITIH3	ECM regulators
ITIH4_HUMAN	Inter-alpha-trypsin inhibitor heavy chain H4 (ITI heavy chain H4) (ITI-HC4) (Inter-alpha-inhibitor heavy chain 4) (Inter-alpha-trypsin inhibitor family heavy chain-related protein) (IHRP) (Plasma kallikrein sensitive glycoprotein 120) (Gp120) (PK-120) [Cleaved into: 70 kDa inter-alpha-trypsin inhibitor heavy chain H4; 35 kDa inter-alpha-trypsin inhibitor heavy chain H4]	0	0	0	0	0	0	0	0	0	0	431643	0	0	0	0	0	0	0	0	0	0	0	0	0	0	0	0	0	0	0	0	0	7.57033e+08	5.68727e+08	1.54423e+09	1.15577e+09	9.27391e+08	9.22987e+08	0	0	3.57774e+07	0	3.37311e+09	0	7.38131e+08	5.37271e+08	ITIH4	ECM regulators
ITIH6_HUMAN	Inter-alpha-trypsin inhibitor heavy chain H6 (Inter-alpha-trypsin inhibitor heavy chain H5-like protein) (Inter-alpha inhibitor H5-like protein)	0	0	0	0	0	0	0	0	0	0	0	0	0	0	0	0	0	0	0	0	0	0	0	0	0	0	0	0	1.48704e+08	2.41362e+08	0	0	0	0	0	0	2.30023e+09	2.52538e+09	0	0	0	1.03005e+08	0	0	1.19758e+09	1.46396e+09	ITIH6	ECM regulators
KLK11_HUMAN	Kallikrein-11 (hK11) (EC 3.4.21.-) (Hippostasin) (Serine protease 20) (Trypsin-like protease) [Cleaved into: Kallikrein-11 inactive chain 1; Kallikrein-11 inactive chain 2]	3.28042e+09	2.14215e+08	0	0	7.60845e+07	7.23218e+07	0	0	0	0	0	0	0	0	0	0	0	1.29862e+08	1.33283e+08	108635845	1.66835e+09	2.57412e+09	0	0	0	0	0	0	6.42816e+07	7.90192e+07	0	1.75921e+08	0	0	3.72029e+07	0	0	0	0	1.13144e+08	2.64135e+06	0	4.57945e+08	1.72578e+08	0	0	KLK11	ECM regulators
KNG1_HUMAN	Kininogen-1 (Alpha-2-thiol proteinase inhibitor) (Fitzgerald factor) (High molecular weight kininogen) (HMWK) (Williams-Fitzgerald-Flaujeac factor) [Cleaved into: Kininogen-1 heavy chain; T-kinin (Ile-Ser-Bradykinin); Bradykinin (Kallidin I); Lysyl-bradykinin (Kallidin II); Kininogen-1 light chain; Low molecular weight growth-promoting factor]	0	0	0	0	0	0	0	0	0	0	0	0	0	0	0	0	0	0	0	0	0	0	0	0	0	0	0	0	1.0545e+07	1.85159e+06	0	0	1.32094e+08	1.65826e+08	3.95579e+08	1.48558e+08	7.91917e+08	7.81474e+08	0	0	0	1.576e+08	0	1750718630	2.98993e+08	2.20742e+08	KNG1	ECM regulators
LYOX_HUMAN	Protein-lysine 6-oxidase (EC 1.4.3.13) (Lysyl oxidase)	0	0	0	0	0	0	0	0	0	0	0	0	0	0	0	0	0	0	0	0	5.99038e+07	0	0	0	0	0	0	0	0	0	0	0	1.07297e+08	1.45998e+08	7.20019e+09	3.65424e+09	1.33907e+09	2.39758e+09	3.77434e+07	1.49799e+07	0	0	3.46981e+09	1.1653e+09	8.62358e+08	9.78569e+08	LOX	ECM regulators
LOXL1_HUMAN	Lysyl oxidase homolog 1 (EC 1.4.3.-) (Lysyl oxidase-like protein 1) (LOL)	0	0	0	0	0	0	0	0	0	0	0	0	0	0	0	0	0	0	0	0	8.48234e+08	0	0	0	0	0	0	0	396458	707080	0	0	2.21592e+08	2.22806e+08	2.98738e+09	6.53692e+08	1.81198e+09	1.62472e+09	0	0	0	1.73127e+08	1.02432e+08	7.20908e+08	3.75204e+08	3.93655e+08	LOXL1	ECM regulators
LOXL2_HUMAN	Lysyl oxidase homolog 2 (EC 1.4.3.13) (Lysyl oxidase-like protein 2) (Lysyl oxidase-related protein 2) (Lysyl oxidase-related protein WS9-14)	0	0	1.09332e+11	9.15999e+10	0	0	6.66193e+09	5.5737e+09	1.55854e+10	1.12572e+10	0	0	0	0	0	0	0	0	0	0	0	0	0	1.05046e+09	2.97389e+09	2.80537e+09	4.82397e+09	4.06605e+09	0	0	0	0	0	0	0	0	3.45577e+08	7.57024e+08	0	0	1.12547e+08	1.02258e+08	0	0	0	0	LOXL2	ECM regulators
LOXL3_HUMAN	Lysyl oxidase homolog 3 (EC 1.4.3.-) (EC 1.4.3.13) (Lysyl oxidase-like protein 3)	0	0	8.6803e+08	1.43131e+09	0	0	0	0	0	0	0	0	0	0	0	0	0	0	0	0	0	0	0	0	3.03384e+08	0	1.69319e+08	0	0	0	0	0	0	0	0	0	0	0	0	0	0	0	0	0	0	0	LOXL3	ECM regulators
MMP1_HUMAN	Interstitial collagenase (EC 3.4.24.7) (Fibroblast collagenase) (Matrix metalloproteinase-1) (MMP-1) [Cleaved into: 22 kDa interstitial collagenase; 27 kDa interstitial collagenase]	0	0	0	3.65137e+07	0	0	2.22441e+08	3.50826e+07	4.23135e+08	3.46911e+08	0	0	0	0	0	0	0	0	0	0	0	0	0	0	2.808e+09	1.70915e+09	2.20112e+09	2.00433e+09	0	0	0	0	0	0	0	0	0	0	0	0	0	0	0	0	0	0	MMP1	ECM regulators
MMP11_HUMAN	Stromelysin-3 (SL-3) (ST3) (EC 3.4.24.-) (Matrix metalloproteinase-11) (MMP-11)	0	0	0	0	0	0	0	0	0	0	0	0	0	0	0	0	0	0	0	0	0	0	0	0	0	0	0	0	0	0	0	0	0	0	1.01458e+09	5.06135e+08	9.01086e+08	9.87193e+08	9.72732e+08	5.55153e+08	9.75432e+06	7.75485e+06	0	0	0	0	MMP11	ECM regulators
MMP12_HUMAN	Macrophage metalloelastase (MME) (EC 3.4.24.65) (Macrophage elastase) (ME) (hME) (Matrix metalloproteinase-12) (MMP-12)	0	0	0	0	0	0	0	0	0	0	4.84826e+07	0	0	0	0	0	0	0	0	0	0	0	0	0	0	0	0	0	1.03572e+08	1.39725e+08	291289	0	8.74186e+07	1.7786e+08	6.28172e+08	2.93638e+10	2.21366e+09	2.99136e+09	0	0	1.50684e+09	1.43397e+09	4.95205e+08	1.56756e+09	9.73701e+08	1.26495e+09	MMP12	ECM regulators
MMP14_HUMAN	Matrix metalloproteinase-14 (MMP-14) (EC 3.4.24.80) (MMP-X1) (Membrane-type matrix metalloproteinase 1) (MT-MMP 1) (MTMMP1) (Membrane-type-1 matrix metalloproteinase) (MT1-MMP) (MT1MMP)	0	0	0	0	0	0	0	0	0	0	0	0	0	0	0	0	0	0	0	0	0	0	0	0	0	0	0	0	0	0	0	0	0	0	1.59421e+08	2.20437e+07	0	0	0	0	0	0	0	0	0	0	MMP14	ECM regulators
MMP2_HUMAN	72 kDa type IV collagenase (EC 3.4.24.24) (72 kDa gelatinase) (Gelatinase A) (Matrix metalloproteinase-2) (MMP-2) (TBE-1) [Cleaved into: PEX]	0	0	5.10074e+06	0	0	0	0	4.49651e+07	8.43032e+06	1.69946e+06	0	0	0	0	6.34304e+06	3.94263e+07	0	0	0	0	0	0	0	0	8.22723e+06	2.70773e+07	2.55333e+08	3.00152e+08	3.82019e+07	3.59133e+08	0	0	3.90827e+07	4.22127e+07	9.57142e+08	2.54952e+08	1.11959e+09	1.99403e+09	2.41281e+08	0	3.9072e+09	4.67179e+09	4281871145	1.8642e+09	0	6.85995e+07	MMP2	ECM regulators
MMP23_HUMAN	Matrix metalloproteinase-23 (MMP-23) (EC 3.4.24.-) (Femalysin) (MIFR-1) (Matrix metalloproteinase-21) (MMP-21) (Matrix metalloproteinase-22) (MMP-22) [Cleaved into: Matrix metalloproteinase-23, soluble form]	0	0	0	0	0	0	0	0	0	0	0	0	0	0	0	0	0	0	0	0	0	0	0	0	0	0	0	0	0	0	0	0	0	0	5.67854e+08	2.58045e+08	0	0	0	0	0	0	0	0	0	0	MMP23A	ECM regulators
MMP26_HUMAN	Matrix metalloproteinase-26 (MMP-26) (EC 3.4.24.-) (Endometase) (Matrilysin-2)	0	0	0	0	0	0	0	0	0	0	0	0	0	0	0	0	0	0	0	0	0	0	0	0	0	0	0	0	0	0	0	0	0	3.05869e+08	0	0	0	0	0	0	0	0	0	0	0	0	MMP26	ECM regulators
MMP7_HUMAN	Matrilysin (EC 3.4.24.23) (Matrin) (Matrix metalloproteinase-7) (MMP-7) (Pump-1 protease) (Uterine metalloproteinase)	0	0	0	0	0	0	0	0	0	0	0	0	0	0	0	0	0	0	0	0	0	0	0	0	0	0	0	0	0	0	0	0	0	0	0	7.48819e+08	0	0	0	0	0	0	2.71454e+09	1.37033e+09	0	0	MMP7	ECM regulators
MMP9_HUMAN	Matrix metalloproteinase-9 (MMP-9) (EC 3.4.24.35) (92 kDa gelatinase) (92 kDa type IV collagenase) (Gelatinase B) (GELB) [Cleaved into: 67 kDa matrix metalloproteinase-9; 82 kDa matrix metalloproteinase-9]	0	0	0	0	0	0	0	0	0	0	0	0	5.37992e+07	0	0	0	0	0	0	0	0	0	0	0	0	0	0	0	0	0	0	0	0	0	1.2288e+09	5.06165e+08	1.81983e+08	1.49695e+08	0	0	0	0	1.41983e+09	5.72386e+08	0	0	MMP9	ECM regulators
PDIA1_HUMAN	Protein disulfide-isomerase (PDI) (EC 5.3.4.1) (Cellular thyroid hormone-binding protein) (Prolyl 4-hydroxylase subunit beta) (p55)	0	1.88906e+08	0	0	7.61844e+06	8.61717e+09	0	0	0	0	1.65731e+09	8.84299e+08	4.90059e+07	0	0	0	0	0	0	0	4.6793e+07	1.17538e+10	0	0	0	0	0	0	7.17877e+08	4.52922e+08	0	0	0	2.25996e+08	5.83368e+09	9.33667e+09	2.0391e+09	2.43199e+09	1.75206e+07	0	3.68577e+09	4.40085e+09	1.13323e+11	5.57464e+10	1.94281e+09	3.07841e+09	P4HB	ECM regulators
PCOC1_HUMAN	Procollagen C-endopeptidase enhancer 1 (Procollagen COOH-terminal proteinase enhancer 1) (PCPE-1) (Procollagen C-proteinase enhancer 1) (Type 1 procollagen C-proteinase enhancer protein) (Type I procollagen COOH-terminal proteinase enhancer)	0	0	0	0	0	0	9.32669e+06	0	0	0	0	0	0	0	0	0	0	0	0	0	0	0	0	0	1.10251e+07	9.73542e+06	2.5626e+08	2.57652e+08	0	0	0	0	2.98425e+07	3.10155e+06	7.72482e+07	1.02343e+08	6.96056e+09	7.55651e+09	0	0	6.36153e+07	6.7348e+07	3.83995e+08	1.90297e+08	6.11023e+08	4.94825e+08	PCOLCE	ECM regulators
PCSK6_HUMAN	Proprotein convertase subtilisin/kexin type 6 (EC 3.4.21.-) (Paired basic amino acid cleaving enzyme 4) (Subtilisin-like proprotein convertase 4) (SPC4) (Subtilisin/kexin-like protease PACE4)	0	0	0	0	0	0	0	0	0	0	2.15468e+09	3.48683e+07	0	0	0	0	0	0	0	0	0	0	0	0	0	0	0	0	0	0	0	0	0	0	0	0	0	0	0	0	1.51288e+08	1.87345e+08	0	0	0	1.68187e+08	PCSK6	ECM regulators
PI15_HUMAN	Peptidase inhibitor 15 (PI-15) (25 kDa trypsin inhibitor) (p25TI) (Cysteine-rich secretory protein 8) (CRISP-8) (SugarCrisp)	0	0	0	0	0	0	0	0	0	0	0	0	0	0	0	0	0	0	0	0	0	0	0	0	0	0	0	0	0	0	0	0	0	0	1.48484e+09	7.28644e+08	0	0	0	0	0	0	7.09833e+07	0	0	0	PI15	ECM regulators
TPA_HUMAN	Tissue-type plasminogen activator (t-PA) (t-plasminogen activator) (tPA) (EC 3.4.21.68) (Alteplase) (Reteplase) [Cleaved into: Tissue-type plasminogen activator chain A; Tissue-type plasminogen activator chain B]	0	0	0	0	0	0	0	0	0	0	0	0	0	0	0	0	0	0	0	0	0	0	0	0	0	0	0	0	6.64934e+07	7.59802e+07	0	0	6.61913e+07	1.30167e+08	0	0	8.45637e+07	7.64689e+07	0	0	1.91744e+09	2.01649e+09	0	0	0	0	PLAT	ECM regulators
PLMN_HUMAN	Plasminogen (EC 3.4.21.7) [Cleaved into: Plasmin heavy chain A; Activation peptide; Angiostatin; Plasmin heavy chain A, short form; Plasmin light chain B]	0	0	0	0	0	0	0	0	0	0	0	0	0	0	0	0	0	0	0	0	3.33897e+09	2.94003e+09	0	0	0	0	0	0	0	0	0	0	3.0148e+07	5.85655e+06	7.81783e+09	3.23227e+09	4.34657e+09	8.35702e+09	0	0	2.37991e+10	2.32969e+10	1.13905e+11	5.55611e+10	3.98954e+09	9.10191e+09	PLG	ECM regulators
PLOD1_HUMAN	Procollagen-lysine,2-oxoglutarate 5-dioxygenase 1 (EC 1.14.11.4) (Lysyl hydroxylase 1) (LH1)	0	0	3.02795e+09	4.28956e+09	0	0	2.18983e+09	1.8039e+09	7.3157e+09	5.4421e+09	0	4.43135e+07	0	506673	1.86329e+07	1.88017e+08	0	0	0	0	0	0	1.15683e+09	1.07558e+09	1.88416e+09	1.91147e+09	1.30168e+09	1.19646e+09	0	0	0	0	0	0	0	1.42355e+08	4.22235e+08	4.36057e+08	0	0	0	2.02171e+07	2.2937e+09	8.94751e+08	1.57655e+07	4.8377e+06	PLOD1	ECM regulators
PLOD2_HUMAN	Procollagen-lysine,2-oxoglutarate 5-dioxygenase 2 (EC 1.14.11.4) (Lysyl hydroxylase 2) (LH2)	0	0	6.91291e+10	6.69829e+10	0	0	1.50909e+10	1.20162e+10	4.78854e+10	3.45376e+10	0	0	0	0	2.40002e+08	3.01725e+07	0	0	0	0	0	0	5.92454e+08	7.49829e+08	2.55411e+09	2.54117e+09	4.15812e+09	4.23017e+09	0	0	0	0	0	0	0	0	2.20899e+07	2.63972e+07	0	0	0	0	0	0	5.19031e+07	5.78065e+07	PLOD2	ECM regulators
PLOD3_HUMAN	Procollagen-lysine,2-oxoglutarate 5-dioxygenase 3 (EC 1.14.11.4) (Lysyl hydroxylase 3) (LH3)	0	0	1.19249e+09	1.6736e+09	0	0	1.46808e+09	1.24549e+09	2.55335e+09	3.39061e+09	0	0	0	0	9.71216e+07	1.12133e+07	0	0	0	0	0	0	8.09426e+07	1.44655e+08	1.12789e+09	7.26894e+07	1.01953e+09	8.83821e+07	0	0	0	0	0	0	0	0	0	0	0	0	0	0	0	0	0	0	PLOD3	ECM regulators
TRY1_HUMAN	Trypsin-1 (EC 3.4.21.4) (Beta-trypsin) (Cationic trypsinogen) (Serine protease 1) (Trypsin I) [Cleaved into: Alpha-trypsin chain 1; Alpha-trypsin chain 2]	1.56263e+10	3.2157e+10	5.63929e+10	1.27503e+11	1.10971e+10	6.20578e+09	4.13073e+11	7.27583e+11	2.61866e+11	2.53738e+11	2.1237e+11	2.46595e+11	0	0	3.55972e+11	4.28898e+11	0	3.78289e+09	8.807e+09	4.2568e+09	1.48691e+11	1.90781e+11	4.92137e+07	4.95607e+07	5.00919e+11	2.41305e+11	5.88042e+10	3.87296e+10	1.2507e+11	1.01058e+11	0	9.65243e+09	6.37488e+10	1.64982e+08	6.51257e+11	2.54134e+11	8.79255e+10	8.96076e+10	4.62311e+09	6.14815e+09	5.10839e+08	7.29829e+08	3.09444e+11	1.69267e+11	47470795770	4.47943e+10	PRSS1	ECM regulators
PRS23_HUMAN	Serine protease 23 (EC 3.4.21.-) (Putative secreted protein Zsig13)	0	0	0	0	0	0	1.32499e+09	2.09729e+09	2.74675e+09	7.92612e+09	0	0	0	0	6.56797e+06	0	0	0	0	0	3.03595e+07	7.705e+08	3.28065e+08	1.3893e+09	1.06911e+10	1.10681e+10	2.56078e+10	1.56554e+10	0	0	0	0	3.74457e+07	5.59507e+07	1.70236e+09	8.10726e+08	9.68219e+08	1.02426e+09	0	0	8.9543e+07	1.01479e+08	1.1663e+10	4.84357e+09	5.07219e+08	5.9752e+08	PRSS23	ECM regulators
PXDN_HUMAN	Peroxidasin homolog (EC 1.11.1.7) (Melanoma-associated antigen MG50) (Vascular peroxidase 1) (p53-responsive gene 2 protein)	0	0	2.2021e+11	1.58119e+11	0	0	2.87168e+10	2.31662e+10	3.02408e+10	2.76949e+10	2.09085e+08	8.2467e+08	0	1.61441e+06	1.87138e+07	2.32032e+09	0	0	0	0	0	0	3.27632e+11	7.37897e+09	1.52855e+10	1.4931e+10	1.53955e+10	1.24682e+10	0	0	0	0	1.54898e+08	2.52192e+08	0	1.63475e+07	1.39139e+08	1.11055e+08	0	0	3.02934e+08	0	8.7254e+08	4.01039e+08	7.40403e+08	1.09207e+09	PXDN	ECM regulators
PXDNL_HUMAN	Peroxidasin-like protein (EC 1.11.1.7) (Cardiac peroxidase) (Vascular peroxidase 2) (polysomal ribonuclease 1) (PRM1)	0	0	1.61026e+08	9.13969e+07	0	0	7.38415e+07	0	2.23917e+08	0	0	0	0	0	0	0	0	0	0	0	0	0	0	3.16862e+06	1.94019e+06	0	5.12882e+06	1.57665e+07	0	0	0	0	0	0	0	0	0	0	0	0	0	0	0	0	0	0	PXDNL	ECM regulators
A1AT_HUMAN	Alpha-1-antitrypsin (Alpha-1 protease inhibitor) (Alpha-1-antiproteinase) (Serpin A1) [Cleaved into: Short peptide from AAT (SPAAT)]	0	0	0	0	0	1.34744e+08	0	0	0	0	1.98879e+07	0	842919	8.43618e+07	0	0	0	0	0	0	4.14101e+07	3.79513e+07	0	0	0	0	0	0	7.50691e+06	4.76925e+06	0	0	2.8674e+09	2.8883e+09	1.83159e+11	8.28561e+10	6.45732e+10	8.3922e+10	5.8613e+07	3.55464e+08	1.67295e+09	1.31435e+09	2.85936e+10	1.33978e+10	6.30862e+09	6.46241e+09	SERPINA1	ECM regulators
AACT_HUMAN	Alpha-1-antichymotrypsin (ACT) (Cell growth-inhibiting gene 24/25 protein) (Serpin A3) [Cleaved into: Alpha-1-antichymotrypsin His-Pro-less]	0	0	0	0	0	0	0	0	0	0	1.75137e+06	0	0	0	0	0	0	0	2.16662e+08	2.47937e+07	1.58517e+09	4.77014e+09	0	0	0	0	0	0	0	0	0	0	3.64456e+07	5.54791e+07	3.86139e+09	1.15616e+10	1.13523e+09	1.75323e+09	0	0	3.15742e+08	5.15444e+08	3.2837e+09	1.59563e+09	4.81188e+09	7.19516e+08	SERPINA3	ECM regulators
KAIN_HUMAN	Kallistatin (Kallikrein inhibitor) (Peptidase inhibitor 4) (PI-4) (Serpin A4)	0	0	0	0	0	0	0	0	0	0	0	0	0	0	0	0	0	0	0	0	0	1.31088e+08	0	0	0	0	0	0	0	0	0	0	0	0	6.77854e+08	3.54678e+08	0	0	0	0	0	0	5.13515e+08	4.98055e+08	0	0	SERPINA4	ECM regulators
ILEU_HUMAN	Leukocyte elastase inhibitor (LEI) (Monocyte/neutrophil elastase inhibitor) (EI) (M/NEI) (Peptidase inhibitor 2) (PI-2) (Serpin B1)	0	1.76264e+08	0	0	0	0	0	0	0	0	3.73058e+06	3.0245e+08	0	0	0	0	0	0	0	0	4.08556e+08	0	0	0	0	0	0	0	3.43648e+08	0	0	0	1.85248e+07	1.08338e+07	8.16354e+09	6.6088e+08	8.71377e+08	9.28138e+08	0	0	2.1712e+09	1.30831e+09	4.52099e+09	2.04075e+09	4.14274e+08	4.90586e+08	SERPINB1	ECM regulators
SPB5_HUMAN	Serpin B5 (Maspin) (Peptidase inhibitor 5) (PI-5)	0	0	3.834e+08	0	0	0	6.74839e+07	4.69011e+07	1.39141e+08	1.11932e+08	0	0	0	0	0	0	0	0	0	0	3.06169e+09	4.57962e+09	0	0	4.97406e+08	4.24677e+08	2.98892e+08	1.73246e+08	0	0	0	0	0	1.2805e+08	5.1176e+09	1.54813e+09	0	3.86213e+08	0	0	9.50056e+08	1.34099e+09	2.36638e+09	1.19861e+09	2.90624e+08	4.5045e+08	SERPINB5	ECM regulators
SPB6_HUMAN	Serpin B6 (Cytoplasmic antiproteinase) (CAP) (Peptidase inhibitor 6) (PI-6) (Placental thrombin inhibitor)	0	0	0	0	0	0	0	0	0	0	0	0	0	0	0	0	0	0	0	0	0	0	0	0	0	0	0	0	0	0	0	0	0	0	2.68457e+08	169098225	0	0	0	0	0	0	2.79041e+08	1.95805e+08	0	0	SERPINB6	ECM regulators
SPB8_HUMAN	Serpin B8 (Cytoplasmic antiproteinase 2) (CAP-2) (CAP2) (Peptidase inhibitor 8) (PI-8)	0	0	0	0	0	0	0	0	0	0	0	0	0	0	0	0	0	0	0	0	1.45156e+09	0	0	0	0	0	0	0	0	0	0	0	0	0	0	2.9242e+07	9.92224e+06	0	0	0	4.554e+08	0	8.99222e+08	1.18442e+08	7.98302e+07	7.59652e+07	SERPINB8	ECM regulators
SPB9_HUMAN	Serpin B9 (Cytoplasmic antiproteinase 3) (CAP-3) (CAP3) (Peptidase inhibitor 9) (PI-9)	0	0	0	0	0	0	0	0	0	0	0	0	0	0	0	0	0	0	0	0	0	0	0	0	0	0	0	0	0	0	0	0	0	0	6.72272e+08	5.59921e+08	0	0	0	0	0	0	8.30829e+08	3.99219e+08	0	0	SERPINB9	ECM regulators
ANT3_HUMAN	Antithrombin-III (ATIII) (Serpin C1)	0	0	1.58399e+08	1.50069e+08	0	0	1.25892e+08	1.57501e+08	5.69769e+08	4.37867e+08	0	0	0	0	0	0	0	0	0	0	0	5.14151e+08	4.38646e+08	2.05975e+08	2.92725e+08	2.71642e+08	1.42953e+08	7.09519e+07	0	0	0	0	0	0	1.54824e+10	5.87497e+09	3.85918e+08	4.22573e+08	0	0	1.93674e+07	7.69552e+07	7.77396e+10	3.26381e+10	2.27888e+09	2.08969e+09	SERPINC1	ECM regulators
HEP2_HUMAN	Heparin cofactor 2 (Heparin cofactor II) (HC-II) (Protease inhibitor leuserpin-2) (HLS2) (Serpin D1)	0	0	0	0	0	0	0	0	0	0	1.62476e+08	4.73722e+08	8.88521e+07	0	0	0	0	0	0	0	0	0	0	0	0	0	0	0	0	0	0	0	0	0	4.24312e+08	8.24747e+07	2.1562e+08	2.29777e+08	0	0	0	0	1.52797e+09	8.63772e+08	7.41917e+07	8.84584e+07	SERPIND1	ECM regulators
PAI1_HUMAN	Plasminogen activator inhibitor 1 (PAI) (PAI-1) (Endothelial plasminogen activator inhibitor) (Serpin E1)	0	0	4.34595e+09	2.60289e+09	0	0	1.68424e+09	1.56638e+09	1.07834e+10	9.36994e+09	0	0	0	0	6.03301e+07	1.03148e+08	0	0	0	0	0	0	6.31875e+09	5.5602e+08	4.4988e+09	4.70355e+09	1.6005e+10	1.39054e+10	0	0	0	0	0	0	0	367274500	0	0	0	0	0	0	3.26218e+09	8.50235e+08	0	0	SERPINE1	ECM regulators
GDN_HUMAN	Glia-derived nexin (GDN) (Peptidase inhibitor 7) (PI-7) (Protease nexin 1) (PN-1) (Protease nexin I) (Serpin E2)	0	0	0	0	0	0	0	0	0	0	0	0	0	0	0	0	0	0	0	0	0	0	0	0	0	0	0	0	0	0	0	0	0	0	0	0	0	0	0	0	8.58315e+07	7.44695e+07	0	0	1.92352e+08	2.79947e+08	SERPINE2	ECM regulators
A2AP_HUMAN	Alpha-2-antiplasmin (Alpha-2-AP) (Alpha-2-plasmin inhibitor) (Alpha-2-PI) (Serpin F2)	0	0	0	0	0	0	0	0	0	0	0	0	0	0	0	0	0	0	0	0	0	0	0	0	0	0	0	0	0	0	0	0	0	0	0	0	6.62369e+07	1.40175e+08	0	0	0	0	0	0	0	0	SERPINF2	ECM regulators
IC1_HUMAN	Plasma protease C1 inhibitor (C1 Inh) (C1Inh) (C1 esterase inhibitor) (C1-inhibiting factor) (Serpin G1)	0	0	0	0	0	0	0	0	0	0	1.33417e+07	1.67499e+08	0	0	0	0	0	0	0	0	0	0	0	0	0	0	0	0	0	0	0	0	2.52995e+08	4.54936e+08	4.88686e+07	5.39006e+07	2.60714e+08	2.6486e+08	0	0	6.02436e+08	5.37511e+08	1.09415e+10	5.42277e+09	3.99058e+08	4.19703e+08	SERPING1	ECM regulators
SLPI_HUMAN	Antileukoproteinase (ALP) (BLPI) (HUSI-1) (Mucus proteinase inhibitor) (MPI) (Protease inhibitor WAP4) (Secretory leukocyte protease inhibitor) (Seminal proteinase inhibitor) (WAP four-disulfide core domain protein 4)	0	0	8.83715e+08	1.04568e+09	0	0	1.33532e+08	4.58216e+07	8.12553e+07	8.77462e+07	1.24809e+07	2.26973e+07	0	0	1.19096e+09	0	0	0	0	0	7.50615e+09	9.8755e+06	1.02309e+09	2.00431e+09	1.56598e+10	1.53529e+10	3.23667e+10	2.63512e+10	1.99683e+06	5.58935e+06	0	0	1.03217e+09	9.50413e+08	7.69833e+09	5.2552e+09	8.38292e+08	6.89231e+08	0	0	5.01339e+08	7.00681e+08	7.34582e+09	4.43819e+09	4.71677e+08	3.16996e+08	SLPI	ECM regulators
ST14_HUMAN	Suppressor of tumorigenicity 14 protein (EC 3.4.21.109) (Matriptase) (Membrane-type serine protease 1) (MT-SP1) (Prostamin) (Serine protease 14) (Serine protease TADG-15) (Tumor-associated differentially-expressed gene 15 protein)	0	0	0	0	0	0	0	0	0	0	0	0	0	0	0	0	0	0	0	0	1.67317e+06	0	0	0	0	0	0	0	0	0	0	0	0	0	0	0	2.77003e+07	4.62688e+07	0	0	6.67423e+08	7.94813e+08	1.83984e+09	7.65003e+08	3.44334e+08	3.05403e+08	ST14	ECM regulators
SULF1_HUMAN	Extracellular sulfatase Sulf-1 (hSulf-1) (EC 3.1.6.-)	0	0	6.79973e+09	6.77306e+09	0	0	5.73594e+07	0	3.02362e+08	2.71289e+08	0	0	0	0	0	0	0	0	0	0	0	0	8055050	0	3.85391e+08	6.46544e+08	2.96657e+09	3.37881e+09	0	0	0	0	2.12632e+08	2.73052e+08	2.86785e+09	6.62675e+08	9.40344e+08	8.14191e+08	0	0	2.87223e+07	4.0463e+07	8.27587e+08	3.42337e+08	1.84103e+08	9.33228e+07	SULF1	ECM regulators
TGM2_HUMAN	Protein-glutamine gamma-glutamyltransferase 2 (EC 2.3.2.13) (Tissue transglutaminase) (Transglutaminase C) (TG(C)) (TGC) (TGase C) (Transglutaminase H) (TGase H) (Transglutaminase-2) (TGase-2)	0	0	2.5826e+11	2.2499e+11	0	0	1.06846e+10	7.73404e+09	2.39535e+10	1.73984e+10	2.13555e+10	3.65976e+10	0	0	1.12192e+09	5.85238e+08	0	6.54675e+07	1.77153e+07	0	9.88582e+09	2.03736e+08	4.71666e+10	2.67069e+10	2.83832e+11	2.70261e+11	1.51592e+11	1.10179e+11	5.55554e+09	8.43508e+09	4.6809e+06	2.38091e+07	3.03472e+10	2.81823e+10	3.18639e+11	1.421e+11	2.25579e+10	2.31777e+10	0	4.2855e+07	6.323e+09	6.57809e+09	5.64363e+10	3.21122e+10	2.63213e+10	2.55151e+10	TGM2	ECM regulators
TGM7_HUMAN	Protein-glutamine gamma-glutamyltransferase Z (Transglutaminase Z) (TG(Z)) (TGZ) (TGase Z) (EC 2.3.2.13) (Transglutaminase-7) (TGase-7)	0	0	0	0	0	0	0	0	0	0	0	0	0	0	0	0	0	0	0	0	1.36429e+06	0	0	0	0	0	0	0	0	0	0	0	0	0	0	0	0	0	0	0	1.02742e+09	1.02893e+09	3.45085e+09	1.46797e+09	0	3.78404e+09	TGM7	ECM regulators
TIMP1_HUMAN	Metalloproteinase inhibitor 1 (Erythroid-potentiating activity) (EPA) (Fibroblast collagenase inhibitor) (Collagenase inhibitor) (Tissue inhibitor of metalloproteinases 1) (TIMP-1)	0	0	0	0	0	0	0	0	0	0	0	0	0	7.4279e+08	0	0	0	0	0	0	0	0	0	0	0	0	0	0	0	0	0	0	0	0	6.95739e+08	1.95834e+09	0	0	0	0	0	0	9.55644e+08	3.42381e+08	0	0	TIMP1	ECM regulators
TIMP2_HUMAN	Metalloproteinase inhibitor 2 (CSC-21K) (Tissue inhibitor of metalloproteinases 2) (TIMP-2)	0	0	7.28121e+07	8.29921e+07	0	0	2.90742e+08	5.05677e+07	3.97941e+08	7.25161e+08	0	0	0	0	0	0	0	0	0	0	0	0	0	0	1.35565e+09	8.53521e+08	2.17854e+09	2.04885e+09	0	0	0	0	0	0	8.98527e+07	2.76746e+08	1.88026e+08	1.90208e+08	0	0	1.74076e+07	1.90002e+07	3.11891e+08	1.36764e+08	0	5.51816e+06	TIMP2	ECM regulators
TIMP3_HUMAN	Metalloproteinase inhibitor 3 (Protein MIG-5) (Tissue inhibitor of metalloproteinases 3) (TIMP-3)	0	0	1.26017e+07	0	0	0	9.87996e+06	2.02176e+07	3.28518e+07	4.8239e+07	0	0	0	0	1.88897e+07	2.59349e+07	0	0	0	0	0	2.84708e+08	1.88798e+07	0	6.90459e+07	0	1.59041e+09	1.36162e+09	0	1.02199e+07	3.67001e+08	0	0	5.19585e+08	1.94304e+10	1.28277e+10	1.8816e+09	2.01775e+09	0	0	0	9.8418e+06	1.29883e+09	1.0128e+09	4.06489e+07	0	TIMP3	ECM regulators
TLL1_HUMAN	Tolloid-like protein 1 (EC 3.4.24.-)	0	0	0	0	0	0	0	0	0	0	0	0	0	0	0	0	0	0	0	0	0	0	0	0	0	0	0	0	0	0	0	0	0	0	0	0	0	0	0	0	0	0	2.02404e+09	9.32377e+08	0	0	TLL1	ECM regulators
FETUA_HUMAN	Alpha-2-HS-glycoprotein (Alpha-2-Z-globulin) (Ba-alpha-2-glycoprotein) (Fetuin-A) [Cleaved into: Alpha-2-HS-glycoprotein chain A; Alpha-2-HS-glycoprotein chain B]	0	0	0	0	0	0	0	0	0	0	0	0	0	0	0	0	0	0	0	0	0	0	0	0	0	0	0	0	0	0	0	0	0	0	9.92768e+08	3.70926e+07	0	0	0	0	7.40873e+09	6.17342e+09	4.34682e+10	2.1198e+10	1.19357e+09	2.72255e+09	AHSG	Secreted factors
ALBU_HUMAN	Serum albumin	1.05429e+09	3.26e+09	5.08402e+08	1.01986e+09	8.91461e+08	1.81303e+09	3.19345e+11	2.83558e+11	3.31091e+11	3.11262e+11	1.04098e+10	1.34575e+10	0	2.494e+08	5.88871e+12	4.97619e+12	0	0	4.67696e+08	0	7.15125e+10	6.10892e+10	3.23432e+11	8.16289e+11	4.35125e+12	3.35323e+12	2.77688e+12	2.51744e+12	1.3256e+11	1.64532e+11	2.11772e+06	0	3.67832e+10	1.34439e+10	6.2304e+10	2.34142e+10	2.9541e+10	3.97385e+10	1.47447e+06	2.50837e+09	7.98715e+09	1.16688e+10	5.05889e+10	1.17071e+10	5.34575e+09	6.69922e+09	ALB	Secreted factors
AMYP_HUMAN	Pancreatic alpha-amylase (PA) (EC 3.2.1.1) (1,4-alpha-D-glucan glucanohydrolase)	0	0	0	0	0	0	0	0	0	0	0	0	0	0	0	0	0	0	0	0	0	0	0	0	0	0	0	0	0	0	0	0	0	0	0	0	0	0	0	0	0	0	1.97455e+09	8.17818e+08	0	0	AMY2A	Secreted factors
ANGP4_HUMAN	Angiopoietin-4 (ANG-4) (Angiopoietin-3) (ANG-3)	0	0	0	0	0	0	0	0	0	0	0	0	0	0	0	0	0	0	0	0	0	0	0	0	0	0	0	0	0	0	0	0	0	0	0	0	3.49086e+08	3.46427e+08	0	0	0	0	0	0	8.53971e+07	8.16055e+07	ANGPT4	Secreted factors
ANGL2_HUMAN	Angiopoietin-related protein 2 (Angiopoietin-like protein 2)	0	0	0	0	0	0	0	0	0	0	0	0	0	0	0	0	0	0	0	0	0	0	0	0	0	0	0	0	0	0	0	0	0	0	0	0	1.18841e+08	1.52976e+08	0	0	0	0	0	0	7.31537e+07	67378185	ANGPTL2	Secreted factors
ANGL4_HUMAN	Angiopoietin-related protein 4 (Angiopoietin-like protein 4) (Hepatic fibrinogen/angiopoietin-related protein) (HFARP)	2.44339e+09	2.05701e+09	0	0	0	0	4.0728e+08	1.16262e+09	3.5093e+08	1.44035e+09	0	0	0	0	7.3093e+07	0	0	0	0	0	0	0	1.84195e+09	1.65294e+07	7.1543e+09	6.04902e+09	1.74384e+10	1.25071e+10	0	0	0	0	0	0	0	0	0	0	0	0	0	0	0	0	0	0	ANGPTL4	Secreted factors
BETAT_HUMAN	Angiopoietin-like protein 8 (Betatrophin) (Lipasin) (Refeeding-induced fat and liver protein)	0	0	0	0	0	0	0	0	0	0	0	0	0	0	0	0	0	0	0	0	0	0	0	0	0	0	0	0	0	0	0	0	0	0	8.42286e+08	5.27105e+08	0	0	0	0	0	0	1.36215e+10	6.22559e+09	0	0	ANGPTL8	Secreted factors
SAMP_HUMAN	Serum amyloid P-component (SAP) (9.5S alpha-1-glycoprotein) [Cleaved into: Serum amyloid P-component(1-203)]	0	0	2.14282e+07	0	1.55321e+06	3.97654e+06	0	0	0	0	1.14627e+07	3.04657e+09	9.75655e+06	0	0	0	0	0	0	0	1.23448e+08	1.05039e+07	0	0	0	0	0	0	2.54329e+09	6.43655e+08	0	5.00487e+08	8.09735e+10	2.88214e+10	2.30009e+11	1.16844e+11	1.21678e+10	2.1769e+10	9.71171e+06	0	1.62128e+08	1.38427e+08	4.65436e+09	2.3709e+09	3.25954e+08	4.11684e+06	APCS	Secreted factors
C1QBP_HUMAN	Complement component 1 Q subcomponent-binding protein, mitochondrial (ASF/SF2-associated protein p32) (Glycoprotein gC1qBP) (C1qBP) (Hyaluronan-binding protein 1) (Mitochondrial matrix protein p32) (gC1q-R protein) (p33)	0	0	0	0	0	0	9.22491e+08	6.0469e+08	7.66341e+08	7.99854e+08	0	0	0	0	0	3.32497e+07	0	0	0	0	1.96867e+07	0	0	0	7.22097e+08	6.08723e+08	8.30994e+07	6.93759e+07	0	0	0	0	0	0	6.90565e+08	6.0314e+07	0	0	0	0	0	0	1.55456e+09	6.84843e+08	0	0	C1QBP	Secreted factors
CBLN4_HUMAN	Cerebellin-4 (Cerebellin-like glycoprotein 1)	0	0	0	0	0	0	0	0	0	0	0	0	0	0	0	0	0	0	0	0	0	0	0	0	0	0	0	0	0	0	0	0	0	0	0	0	0	0	0	0	1.78147e+07	0	0	0	4.14157e+07	6.28806e+07	CBLN4	Secreted factors
CCL20_HUMAN	C-C motif chemokine 20 (Beta-chemokine exodus-1) (CC chemokine LARC) (Liver and activation-regulated chemokine) (Macrophage inflammatory protein 3 alpha) (MIP-3-alpha) (Small-inducible cytokine A20) [Cleaved into: CCL20(1-67); CCL20(1-64); CCL20(2-70)]	0	0	0	0	0	0	0	0	0	0	0	0	0	0	0	0	0	0	0	0	0	0	0	0	0	0	0	0	0	0	0	0	0	0	5.7501e+08	4.32855e+08	0	7.00745e+07	0	0	2.14337e+08	2.55861e+08	6.17994e+10	3.14734e+10	2.35637e+09	2.91498e+09	CCL20	Secreted factors
CCL28_HUMAN	C-C motif chemokine 28 (Mucosae-associated epithelial chemokine) (MEC) (Protein CCK1) (Small-inducible cytokine A28)	0	0	0	0	0	0	0	0	0	0	0	0	0	0	0	0	0	0	0	0	0	0	0	0	0	0	0	0	0	0	0	0	0	0	5.24227e+08	0	0	0	0	0	0	0	0	0	0	0	CCL28	Secreted factors
SCG1_HUMAN	Secretogranin-1 (Chromogranin-B) (CgB) (Secretogranin I) (SgI) [Cleaved into: PE-11; GAWK peptide; CCB peptide]	0	0	0	0	0	0	0	0	0	0	0	0	0	0	0	0	0	0	0	0	0	0	0	0	0	0	0	0	0	0	0	0	0	0	0	0	0	0	0	0	0	0	0	0	1.08929e+08	1.10435e+08	CHGB	Secreted factors
CLUS_HUMAN	Clusterin (Aging-associated gene 4 protein) (Apolipoprotein J) (Apo-J) (Complement cytolysis inhibitor) (CLI) (Complement-associated protein SP-40,40) (Ku70-binding protein 1) (NA1/NA2) (Testosterone-repressed prostate message 2) (TRPM-2) [Cleaved into: Clusterin beta chain (ApoJalpha) (Complement cytolysis inhibitor a chain); Clusterin alpha chain (ApoJbeta) (Complement cytolysis inhibitor b cha…	2.79255e+09	1.53897e+08	0	0	0	0	3.47865e+10	3.04113e+10	6.39939e+10	6.98001e+10	2.67339e+07	1.94215e+07	0	613837	2.76696e+08	3.49073e+07	0	0	468558	1.27026e+06	4.83784e+06	0	1.43332e+09	1.30845e+08	1.78578e+10	1.95138e+10	7.16124e+09	7.80165e+09	4.09058e+07	1.04992e+08	0	738961	2.67922e+09	3.44956e+09	1.23955e+11	5.50786e+10	1.68644e+10	2.58885e+10	5.23958e+10	1.58055e+08	1.55492e+09	1.28877e+09	5.57114e+10	3.85931e+10	1.37479e+10	2.48434e+10	CLU	Secreted factors
CRHBP_HUMAN	Corticotropin-releasing factor-binding protein (CRF-BP) (CRF-binding protein) (Corticotropin-releasing hormone-binding protein) (CRH-BP)	0	0	0	0	0	0	0	0	0	0	2.78712e+08	3.54885e+08	0	0	0	0	0	0	0	0	0	0	0	0	0	0	0	0	1.27083e+08	5.8149e+07	0	0	0	0	0	0	0	4.77079e+07	0	0	0	0	0	0	0	0	CRHBP	Secreted factors
CRLF1_HUMAN	Cytokine receptor-like factor 1 (Cytokine-like factor 1) (CLF-1) (ZcytoR5)	0	0	0	0	0	0	0	0	0	0	0	0	0	0	0	0	0	0	0	0	0	0	0	0	0	0	0	0	0	0	0	0	2.2602e+07	2.88612e+07	0	0	0	9.73883e+07	0	0	2.46187e+08	1.75663e+08	0	0	1.1083e+09	6.35177e+08	CRLF1	Secreted factors
SDF1_HUMAN	Stromal cell-derived factor 1 (SDF-1) (hSDF-1) (C-X-C motif chemokine 12) (Intercrine reduced in hepatomas) (IRH) (hIRH) (Pre-B cell growth-stimulating factor) (PBSF) [Cleaved into: SDF-1-beta(3-72); SDF-1-alpha(3-67)]	0	0	0	0	0	0	0	0	0	0	0	0	0	0	0	0	0	0	0	0	0	0	0	0	0	0	0	0	0	0	0	0	0	0	1.03043e+09	4.56963e+08	0	0	0	0	0	0	1.40688e+08	4.91168e+07	0	0	CXCL12	Secreted factors
CXL14_HUMAN	C-X-C motif chemokine 14 (Chemokine BRAK) (MIP-2G) (Small-inducible cytokine B14)	0	0	0	0	0	0	0	0	0	0	0	0	0	0	0	0	0	0	0	0	0	0	0	0	0	0	0	0	0	0	0	0	0	0	2.60895e+09	1.43159e+09	0	0	0	0	0	0	1.56285e+09	6.10826e+08	0	0	CXCL14	Secreted factors
CXL16_HUMAN	C-X-C motif chemokine 16 (Scavenger receptor for phosphatidylserine and oxidized low density lipoprotein) (SR-PSOX) (Small-inducible cytokine B16) (Transmembrane chemokine CXCL16)	0	0	0	0	0	0	6.79027e+07	1.25478e+08	7.18092e+07	9.89195e+07	0	0	0	0	0	0	0	0	0	0	0	0	0	0	9.29212e+07	2.06503e+08	0	0	0	0	0	0	0	0	0	0	0	0	0	0	0	0	3.16748e+08	0	0	0	CXCL16	Secreted factors
CXCL5_HUMAN	C-X-C motif chemokine 5 (ENA-78(1-78)) (Epithelial-derived neutrophil-activating protein 78) (Neutrophil-activating peptide ENA-78) (Small-inducible cytokine B5) [Cleaved into: ENA-78(8-78); ENA-78(9-78)]	1.36847e+08	2.99554e+07	0	0	0	0	7.00208e+06	2.4433e+08	5.95633e+07	1.8602e+08	2.13221e+07	2.82873e+09	0	0	2.63259e+07	1.17881e+08	0	0	0	0	0	0	6.58935e+09	1.0876e+11	4.43916e+09	3.29981e+09	4.45942e+09	4.52845e+09	0	1.93175e+07	0	0	0	0	0	0	1.36531e+08	1.39301e+08	0	0	0	0	5.60905e+10	23998746450	8.376e+08	7.29978e+08	CXCL5	Secreted factors
CXCL6_HUMAN	C-X-C motif chemokine 6 (Chemokine alpha 3) (CKA-3) (Granulocyte chemotactic protein 2) (GCP-2) (Small-inducible cytokine B6) [Cleaved into: Small-inducible cytokine B6, N-processed variant 1; Small-inducible cytokine B6, N-processed variant 2; Small-inducible cytokine B6, N-processed variant 3]	5.32084e+07	1.35347e+08	0	0	0	0	1.88251e+08	1.60913e+07	6.44423e+08	1.34275e+08	0	0	0	0	0	0	0	0	0	0	0	0	4.15639e+08	7.19155e+08	3.12414e+09	1.91948e+09	7.98268e+09	3.80065e+09	0	0	0	0	0	0	8.72217e+07	4.79337e+07	0	0	0	0	0	0	2.12934e+10	7017504800	0	0	CXCL6	Secreted factors
DEF1_HUMAN	Neutrophil defensin 1 (Defensin, alpha 1) (HNP-1) (HP-1) (HP1) [Cleaved into: HP 1-56; Neutrophil defensin 2 (HNP-2) (HP-2) (HP2)]	0	0	0	0	0	0	0	0	0	0	0	5.47902e+06	0	0	0	0	0	0	0	0	0	0	0	0	0	0	0	0	0	0	0	0	7.4356e+09	9.88498e+09	0	5.08529e+11	3.12108e+10	2.6723e+11	5.88954e+08	0	0	0	2.42642e+08	1.9201e+09	0	3.63126e+09	DEFA1	Secreted factors
DEF3_HUMAN	Neutrophil defensin 3 (Defensin, alpha 3) (HNP-3) (HP-3) (HP3) [Cleaved into: HP 3-56; Neutrophil defensin 2 (HNP-2) (HP-2) (HP2)]	0	0	0	0	0	0	0	0	0	0	0	0	0	0	0	0	0	0	0	0	0	0	0	0	0	0	0	0	0	0	0	0	1.80187e+09	2.68956e+09	1.01939e+12	4.8851e+11	1.22695e+11	1.72345e+11	0	9.66158e+06	0	0	8.52372e+08	0	3.9801e+07	2.40685e+08	DEFA3	Secreted factors
DKK1_HUMAN	Dickkopf-related protein 1 (Dickkopf-1) (Dkk-1) (hDkk-1) (SK)	6.38162e+10	59289933590	0	0	0	0	1.07132e+08	7.03875e+07	3.95202e+08	1.8456e+08	0	0	0	0	4.37975e+08	7.67905e+08	0	0	0	0	0	0	6.37138e+08	1.17083e+09	5.13444e+08	5.61679e+08	2.57823e+09	2.58805e+09	0	0	0	0	0	0	0	0	0	0	0	0	0	0	0	0	0	0	DKK1	Secreted factors
F213A_HUMAN	Redox-regulatory protein FAM213A (Peroxiredoxin-like 2 activated in M-CSF stimulated monocytes) (Protein PAMM)	0	6.4693e+09	0	0	0	0	1.07534e+09	7.84571e+08	1.16733e+09	1.83683e+09	0	0	0	0	8.20774e+06	0	0	0	0	0	0	0	0	2.25099e+09	3.79987e+08	3.48272e+08	1.01587e+08	1.48512e+08	0	0	0	0	0	0	0	0	0	0	0	0	0	0	0	3.4495e+08	0	0	FAM213A	Secreted factors
FAM3C_HUMAN	Protein FAM3C (Interleukin-like EMT inducer)	4.70066e+07	5.81352e+07	0	0	0	0	8.64522e+08	8.82153e+08	2.08204e+09	2.13654e+09	0	0	0	0	2.52248e+09	3.04839e+09	0	0	0	0	3.70713e+09	7.87347e+09	4.73721e+07	7.71559e+06	1.80646e+09	1.75611e+09	1.65397e+09	7.05291e+08	0	0	0	0	0	0	7.18109e+08	5.60697e+08	5.1087e+07	2.76534e+07	0	0	8.84617e+08	1.74593e+09	9.79925e+09	4.16022e+09	1.58686e+08	1.91079e+08	FAM3C	Secreted factors
FETUB_HUMAN	Fetuin-B (16G2) (Fetuin-like protein IRL685) (Gugu)	0	0	0	0	0	0	0	0	0	0	5.0826e+08	0	0	0	0	0	0	0	0	0	0	0	0	0	0	0	0	0	0	0	0	0	0	0	0	0	7.33359e+07	7.60529e+07	0	0	0	0	0	0	0	0	FETUB	Secreted factors
FGF2_HUMAN	Fibroblast growth factor 2 (FGF-2) (Basic fibroblast growth factor) (bFGF) (Heparin-binding growth factor 2) (HBGF-2)	4.5299e+07	0	0	0	0	0	1.30081e+08	4.62284e+07	3.12968e+08	2.14806e+08	1.24866e+06	3.57229e+07	0	0	5.88077e+08	4.18378e+08	0	0	0	0	0	0	8.1507e+07	0	4.32675e+08	3.21584e+08	6.61496e+08	6.14301e+08	0	0	0	0	0	0	0	0	0	1.52449e+07	0	0	0	0	0	0	8.77691e+07	1.04458e+08	FGF2	Secreted factors
FGFP1_HUMAN	Fibroblast growth factor-binding protein 1 (FGF-BP) (FGF-BP1) (FGF-binding protein 1) (FGFBP-1) (17 kDa heparin-binding growth factor-binding protein) (17 kDa HBGF-binding protein) (HBp17)	0	4.93457e+08	0	0	0	0	1.23037e+07	0	0	0	0	0	0	0	0	0	0	0	0	0	0	0	2.65629e+09	4.33783e+06	3.13655e+08	1.91579e+08	2.26883e+09	2.11288e+09	0	0	0	0	0	0	0	0	0	0	0	0	0	0	0	0	0	0	FGFBP1	Secreted factors
FSTL3_HUMAN	Follistatin-related protein 3 (Follistatin-like protein 3) (Follistatin-related gene protein)	0	0	0	0	0	0	0	0	0	0	0	0	0	0	0	0	0	0	0	0	0	0	0	0	0	0	0	0	0	0	0	0	0	0	0	0	0	0	0	0	9.49543e+08	1.01145e+09	0	0	1.03585e+08	2.30221e+08	FSTL3	Secreted factors
GDF10_HUMAN	Growth/differentiation factor 10 (GDF-10) (Bone morphogenetic protein 3B) (BMP-3B) (Bone-inducing protein) (BIP)	0	0	0	0	0	0	0	0	0	0	0	0	0	0	0	0	0	0	0	0	0	0	0	0	0	0	0	0	0	0	0	0	0	0	2.03366e+09	5.50019e+07	0	0	0	0	0	0	0	0	0	0	GDF10	Secreted factors
GDF15_HUMAN	Growth/differentiation factor 15 (GDF-15) (Macrophage inhibitory cytokine 1) (MIC-1) (NSAID-activated gene 1 protein) (NAG-1) (NSAID-regulated gene 1 protein) (NRG-1) (Placental TGF-beta) (Placental bone morphogenetic protein) (Prostate differentiation factor)	0	0	0	0	0	0	4.86368e+07	0	1.24898e+08	1.63795e+08	0	0	0	0	0	0	0	0	0	0	0	0	8.92456e+06	5.657e+06	1.7835e+08	3.28876e+08	4.84499e+08	6.92049e+08	0	0	0	0	0	0	0	0	9.51475e+07	1.01009e+08	0	0	0	0	0	0	1.59983e+09	1.70837e+09	GDF15	Secreted factors
HCFC1_HUMAN	Host cell factor 1 (HCF) (HCF-1) (C1 factor) (CFF) (VCAF) (VP16 accessory protein) [Cleaved into: HCF N-terminal chain 1; HCF N-terminal chain 2; HCF N-terminal chain 3; HCF N-terminal chain 4; HCF N-terminal chain 5; HCF N-terminal chain 6; HCF C-terminal chain 1; HCF C-terminal chain 2; HCF C-terminal chain 3; HCF C-terminal chain 4; HCF C-terminal chain 5; HCF C-terminal chain 6]	4.40802e+08	1.84792e+08	0	0	0	0	4.20635e+08	3.95269e+08	3.36661e+08	3.0802e+08	0	0	0	0	0	0	0	0	0	0	0	0	5.17713e+09	0	1.17408e+08	2.04351e+08	4.07251e+07	2.97529e+07	0	0	0	0	0	0	0	0	6.53069e+08	7.7944e+08	0	0	0	0	0	0	2.13384e+08	2.43543e+08	HCFC1	Secreted factors
HGF_HUMAN	Hepatocyte growth factor (Hepatopoietin-A) (Scatter factor) (SF) [Cleaved into: Hepatocyte growth factor alpha chain; Hepatocyte growth factor beta chain]	0	0	0	0	0	0	0	0	0	0	0	0	0	0	0	0	0	0	0	0	0	0	0	0	0	0	0	0	0	0	0	0	0	0	0	0	0	0	0	0	3749152210	4.35954e+09	0	0	4.2526e+07	2.20147e+08	HGF	Secreted factors
HORN_HUMAN	Hornerin	0	0	1.62215e+08	0	0	0	0	0	0	0	0	0	0	0	0	0	0	0	0	0	0	0	0	0	0	0	0	0	4.86604e+07	1.91252e+07	0	0	0	0	0	0	0	0	0	0	1.05652e+07	9.48281e+07	0	0	0	0	HRNR	Secreted factors
IGS10_HUMAN	Immunoglobulin superfamily member 10 (IgSF10) (Calvaria mechanical force protein 608) (CMF608)	0	0	0	0	0	0	0	0	0	0	0	0	0	0	0	0	0	0	0	0	0	0	0	0	0	0	0	0	0	0	0	0	0	0	0	0	0	0	0	0	0	0	1.2853e+08	4.04163e+07	0	0	IGSF10	Secreted factors
IL18_HUMAN	Interleukin-18 (IL-18) (Iboctadekin) (Interferon gamma-inducing factor) (IFN-gamma-inducing factor) (Interleukin-1 gamma) (IL-1 gamma)	0	0	0	0	0	0	0	0	0	0	0	2.51119e+07	0	0	0	0	0	0	0	0	0	0	0	0	0	0	0	0	0	0	0	0	0	0	0	0	6.36512e+08	5.81791e+08	0	0	2.31157e+09	2.28351e+09	0	0	2.97021e+08	5.57731e+08	IL18	Secreted factors
IL1AP_HUMAN	Interleukin-1 receptor accessory protein (IL-1 receptor accessory protein) (IL-1RAcP) (Interleukin-1 receptor 3) (IL-1R-3) (IL-1R3)	0	0	0	0	0	0	0	0	0	0	4.94041e+06	0	0	0	0	0	0	0	0	0	0	0	0	0	0	0	0	0	0	0	0	0	0	0	0	5.04857e+08	3.38305e+07	5.9281e+07	0	0	0	0	0	0	1.48457e+08	1.65034e+08	IL1RAP	Secreted factors
IL1RA_HUMAN	Interleukin-1 receptor antagonist protein (IL-1RN) (IL-1ra) (IRAP) (ICIL-1RA) (IL1 inhibitor) (Anakinra)	0	0	0	0	0	0	0	0	0	0	0	0	0	0	0	0	0	0	0	0	0	0	0	0	0	0	0	0	0	0	0	0	0	0	1.1675e+08	4.57739e+07	0	0	0	0	0	0	1.11459e+09	5.34963e+08	0	0	IL1RN	Secreted factors
INHBA_HUMAN	Inhibin beta A chain (Activin beta-A chain) (Erythroid differentiation protein) (EDF)	9.15197e+08	2.779e+07	0	0	0	0	3.22253e+07	1.21887e+08	7.57696e+07	882016	673135	0	0	0	0	0	0	0	0	0	0	0	8.67893e+08	3.18499e+08	2.25286e+08	2.43205e+08	7.73079e+09	6.63668e+09	0	0	0	0	0	6.44763e+07	0	0	4.98333e+08	8.42233e+08	0	0	1.92964e+07	0	0	0	0	0	INHBA	Secreted factors
ISG15_HUMAN	Ubiquitin-like protein ISG15 (Interferon-induced 15 kDa protein) (Interferon-induced 17 kDa protein) (IP17) (Ubiquitin cross-reactive protein) (hUCRP)	0	0	0	0	0	0	0	0	0	0	0	0	0	0	0	0	0	0	0	0	0	0	0	0	0	0	0	0	0	0	0	0	0	0	4.33664e+09	1.97484e+09	0	0	0	0	0	0	7.38424e+09	2.72559e+09	0	0	ISG15	Secreted factors
LEAP2_HUMAN	Liver-expressed antimicrobial peptide 2 (LEAP-2)	0	0	0	0	0	0	0	0	0	0	0	0	0	0	0	0	0	0	0	0	0	0	0	0	0	0	0	0	0	0	0	0	0	0	0	0	0	0	0	0	0	0	7.62793e+08	4.16806e+08	0	0	LEAP2	Secreted factors
LFTY1_HUMAN	Left-right determination factor 1 (Left-right determination factor B) (Protein lefty-1) (Protein lefty-B)	0	0	684234	0	0	0	0	0	0	0	0	0	0	0	0	0	0	0	0	0	0	0	0	0	0	0	0	0	0	5.63605e+07	0	0	2.75854e+08	0	0	0	5.08386e+06	0	1.35165e+07	0	0	0	0	8.09334e+07	0	0	LEFTY1	Secreted factors
LYSC_HUMAN	Lysozyme C (EC 3.2.1.17) (1,4-beta-N-acetylmuramidase C)	0	0	1.1392e+07	2.11418e+07	0	395992	0	0	0	0	0	0	0	0	0	0	0	0	8.2937e+06	0	4.99835e+08	2.25524e+08	0	0	0	0	0	0	0	3.55781e+06	0	0	2.79159e+09	1.08378e+09	1.75387e+10	8.66678e+09	6.94706e+09	6.25196e+09	0	0	3.37889e+09	3.2377e+09	5.83705e+09	2.28902e+09	2.23927e+09	1.3115e+09	LYZ	Secreted factors
MK_HUMAN	Midkine (MK) (Amphiregulin-associated protein) (ARAP) (Midgestation and kidney protein) (Neurite outgrowth-promoting factor 2) (Neurite outgrowth-promoting protein)	0	0	0	0	0	0	1.08808e+08	9.30257e+07	5.62106e+07	3.23869e+07	0	0	0	0	0	0	0	0	0	0	0	0	4.04017e+08	1.27769e+08	6.16763e+09	8.00795e+09	9.57203e+09	9.25827e+09	0	0	0	0	0	0	0	0	0	0	0	0	0	0	0	0	0	0	MDK	Secreted factors
MEGF6_HUMAN	Multiple epidermal growth factor-like domains protein 6 (Multiple EGF-like domains protein 6) (Epidermal growth factor-like protein 3) (EGF-like protein 3)	0	0	0	0	0	0	9.40986e+07	3.65336e+07	9.97958e+07	7.07524e+07	0	0	0	0	2.19015e+06	0	0	0	0	0	0	0	0	0	2.88486e+08	3.4067e+07	5.50797e+08	1.59241e+08	0	0	0	0	9.6707e+08	1.27984e+09	0	0	3.81397e+07	0	0	1.13725e+06	7.45171e+07	0	0	0	9.62703e+08	1.01504e+09	MEGF6	Secreted factors
METRL_HUMAN	Meteorin-like protein (Subfatin)	0	0	0	0	0	0	0	0	0	0	0	0	0	0	0	0	0	0	0	0	4.04186e+07	0	0	0	0	0	0	0	0	0	0	0	0	0	3.53506e+08	2.23106e+08	0	0	0	0	0	0	0	0	0	0	METRNL	Secreted factors
MSLN_HUMAN	Mesothelin (CAK1 antigen) (Pre-pro-megakaryocyte-potentiating factor) [Cleaved into: Megakaryocyte-potentiating factor (MPF); Mesothelin, cleaved form]	0	0	0	0	0	0	4.93689e+07	2.33262e+08	2.53099e+08	8.6706e+08	0	9.37411e+06	0	1.54022e+06	1.44456e+07	0	0	0	0	0	2.51651e+09	0	4.11014e+09	1.52167e+09	2.70551e+09	1.95433e+09	1.50531e+10	9.36795e+09	6.48117e+07	7.87668e+07	0	0	0	0	1.43513e+09	5.05143e+08	7.56037e+08	7.95187e+08	0	0	1.33296e+08	5.43647e+07	2.11376e+10	1.09809e+10	3.07667e+09	2.71585e+09	MSLN	Secreted factors
NAP1_HUMAN	Napsin-A (EC 3.4.23.-) (Aspartyl protease 4) (ASP4) (Asp 4) (Napsin-1) (TA01/TA02)	0	0	0	0	0	0	0	0	0	0	0	0	0	0	0	0	0	0	0	0	0	0	0	0	0	0	0	0	0	0	0	0	0	0	0	1.17803e+07	0	0	0	0	0	0	3.71579e+10	1.38442e+10	0	0	NAPSA	Secreted factors
PDGFC_HUMAN	Platelet-derived growth factor C (PDGF-C) (Fallotein) (Spinal cord-derived growth factor) (SCDGF) (VEGF-E) [Cleaved into: Platelet-derived growth factor C, latent form (PDGFC latent form); Platelet-derived growth factor C, receptor-binding form (PDGFC receptor-binding form)]	0	0	0	0	0	0	0	0	0	0	0	0	0	0	0	0	0	0	0	0	0	0	0	0	0	0	0	0	0	0	0	0	0	0	0	0	8.36512e+08	1.11028e+09	0	0	1.12278e+07	0	0	0	2.50525e+08	3.83421e+08	PDGFC	Secreted factors
PA2GA_HUMAN	Phospholipase A2, membrane associated (EC 3.1.1.4) (GIIC sPLA2) (Group IIA phospholipase A2) (Non-pancreatic secretory phospholipase A2) (NPS-PLA2) (Phosphatidylcholine 2-acylhydrolase 2A)	0	0	0	0	0	0	0	0	0	0	0	0	705617	0	0	0	0	0	0	0	3.95975e+06	0	0	0	0	0	0	0	0	0	0	0	0	0	7.6944e+09	3.63898e+09	0	0	0	0	0	0	4.6198e+08	2.97959e+08	0	0	PLA2G2A	Secreted factors
S10AA_HUMAN	Protein S100-A10 (Calpactin I light chain) (Calpactin-1 light chain) (Cellular ligand of annexin II) (S100 calcium-binding protein A10) (p10 protein) (p11)	6.27221e+08	1.50218e+09	0	0	0	0	3.04091e+09	2.92439e+09	3.93483e+09	4.77736e+09	4.28463e+08	1.09893e+09	0	0	0	0	0	0	0	0	6.50426e+08	2.36192e+09	6.6425e+06	1.54653e+10	2.73528e+10	2.3243e+10	1.19014e+10	1.02917e+10	0	0	0	885216	1.69767e+09	1.65905e+09	7.75647e+09	3.46174e+09	6.5677e+09	7.72756e+09	0	0	1.0404e+10	1.19187e+10	1.11528e+11	4.97365e+10	5.17303e+09	5.73496e+09	S100A10	Secreted factors
S10AB_HUMAN	Protein S100-A11 (Calgizzarin) (Metastatic lymph node gene 70 protein) (MLN 70) (Protein S100-C) (S100 calcium-binding protein A11) [Cleaved into: Protein S100-A11, N-terminally processed]	0	1.69222e+08	0	0	0	0	6.01222e+09	5.26028e+09	6.38456e+09	1.17792e+10	1.4416e+09	7.56987e+09	0	0	0	836475	0	0	0	0	3.58736e+10	0	4.1263e+11	1.52465e+10	2.85798e+10	2.81329e+10	2.4547e+10	1.92076e+10	1.89877e+09	0	0	0	8.21125e+09	8.81961e+09	4.18303e+10	1.35277e+10	8.21175e+09	9.07049e+09	0	0	64776165560	82341512705	7.46285e+10	1.62044e+11	1.88036e+10	2.50251e+10	S100A11	Secreted factors
S10AC_HUMAN	Protein S100-A12 (CGRP) (Calcium-binding protein in amniotic fluid 1) (CAAF1) (Calgranulin-C) (CAGC) (Extracellular newly identified RAGE-binding protein) (EN-RAGE) (Migration inhibitory factor-related protein 6) (MRP-6) (p6) (Neutrophil S100 protein) (S100 calcium-binding protein A12) [Cleaved into: Calcitermin]	0	0	0	0	0	0	0	0	0	0	0	0	0	0	0	0	0	0	0	0	2.11666e+07	0	0	0	0	0	0	0	0	0	0	0	0	0	1.82663e+10	7.21087e+09	8.70248e+09	1.98776e+10	1.49021e+07	0	3.59183e+08	4.01942e+08	3.64202e+09	2.3442e+09	2.00997e+08	8.12092e+08	S100A12	Secreted factors
S10AE_HUMAN	Protein S100-A14 (S100 calcium-binding protein A14) (S114)	0	0	0	0	0	0	7.57838e+08	3.10606e+08	1.04893e+09	5.64212e+08	1.22606e+09	2.27695e+08	0	4.51246e+06	0	2.70656e+07	0	0	0	0	0	3.41943e+08	2.54795e+07	4.5064e+08	3.50665e+09	3.06697e+09	2.62993e+09	3.8638e+09	0	5.94277e+09	0	0	0	0	1.68175e+08	1.25997e+08	1.23799e+08	9.11702e+07	0	0	1.13082e+09	3.91548e+08	5.84173e+09	2.87909e+09	7.78325e+08	1.03848e+09	S100A14	Secreted factors
S10AG_HUMAN	Protein S100-A16 (Aging-associated gene 13 protein) (Protein S100-F) (S100 calcium-binding protein A16)	9.29074e+09	0	0	0	0	0	9.52245e+08	4.95585e+08	2.05459e+09	1.05111e+09	1.50973e+07	1.33589e+08	0	0	0	0	0	0	0	0	0	0	0	0	3.05956e+09	2.93656e+09	1.52775e+09	1.41206e+09	0	0	0	0	2.35779e+08	3.37554e+08	1.33836e+09	1.63698e+09	9.13071e+08	1.00757e+09	0	0	5019310940	5.5811e+09	2.28165e+10	9.59414e+09	8.00889e+08	6.70069e+08	S100A16	Secreted factors
S10A2_HUMAN	Protein S100-A2 (CAN19) (Protein S-100L) (S100 calcium-binding protein A2)	0	0	0	0	0	0	0	0	0	0	0	0	0	0	0	0	0	0	0	0	0	2.50984e+07	0	0	0	0	0	0	1.21477e+09	1.55761e+09	0	0	0	0	3.90126e+08	2.45035e+08	0	9.37917e+07	0	0	2.00383e+08	2.44169e+08	1.04968e+10	4.82189e+09	6.72347e+07	6.38964e+07	S100A2	Secreted factors
S10A4_HUMAN	Protein S100-A4 (Calvasculin) (Metastasin) (Placental calcium-binding protein) (Protein Mts1) (S100 calcium-binding protein A4)	4.3446e+07	1.35459e+08	0	0	0	0	2.30329e+10	1.74023e+10	2.95871e+10	2.85132e+10	1.29991e+07	1.75883e+08	0	0	0	0	0	0	0	0	3.89717e+07	2.65937e+06	9.59677e+09	2.55338e+10	1.94391e+11	1.66232e+11	9.1829e+10	8.21467e+10	7.43058e+07	0	0	0	1.54293e+09	7.77712e+08	4.7714e+10	3.28721e+10	1.16787e+10	1.48095e+10	0	0	1.97213e+10	2.04394e+10	1.18238e+12	4.7324e+11	4.07865e+10	4.24348e+10	S100A4	Secreted factors
S10A6_HUMAN	Protein S100-A6 (Calcyclin) (Growth factor-inducible protein 2A9) (MLN 4) (Prolactin receptor-associated protein) (PRA) (S100 calcium-binding protein A6)	0	1.39969e+08	0	0	0	0	1.00224e+10	1.15929e+10	1.64892e+10	2.24672e+10	9.51003e+08	4.22252e+09	0	0	0	0	0	0	0	0	0	0	4.25709e+09	3.5032e+10	6.76674e+10	5.50365e+10	2.65164e+10	2.47647e+10	4.32934e+07	1.73695e+09	0	0	1.82857e+09	5.02876e+08	2.35823e+10	1.51359e+10	0	3.67476e+09	0	0	3.95775e+10	4.22519e+10	2.72226e+11	1.99299e+11	5.46343e+09	1.27053e+10	S100A6	Secreted factors
S10A7_HUMAN	Protein S100-A7 (Psoriasin) (S100 calcium-binding protein A7)	2.72435e+09	8.35031e+07	0	0	0	0	9.99661e+07	2.33871e+07	1.63214e+08	0	0	0	0	0	2.94484e+08	3.92362e+08	0	0	0	0	0	7.50393e+08	0	1.7772e+07	0	0	0	0	0	0	0	0	0	0	2.18287e+08	1.00895e+07	0	0	0	0	0	0	0	5.86745e+07	0	0	S100A7	Secreted factors
S1A7A_HUMAN	Protein S100-A7A (S100 calcium-binding protein A15) (S100 calcium-binding protein A7-like 1) (S100 calcium-binding protein A7A)	0	0	0	0	615150	0	0	0	0	0	1.06214e+07	2.54944e+07	0	0	0	0	0	0	0	0	8.54435e+08	0	0	0	0	0	0	0	0	0	0	0	1.00384e+08	4.72295e+07	0	0	0	0	0	0	0	0	0	0	0	4.59301e+06	S100A7A	Secreted factors
S10A8_HUMAN	Protein S100-A8 (Calgranulin-A) (Calprotectin L1L subunit) (Cystic fibrosis antigen) (CFAG) (Leukocyte L1 complex light chain) (Migration inhibitory factor-related protein 8) (MRP-8) (p8) (S100 calcium-binding protein A8) (Urinary stone protein band A)	0	0	0	0	0	0	0	0	0	0	820951	1.00729e+08	1.24358e+09	0	0	0	0	0	0	0	4.71284e+08	1.45146e+08	0	0	0	0	0	0	0	0	0	0	4.83803e+08	7.95898e+08	1.83435e+11	8.31776e+10	4.77215e+10	8.94534e+10	3.52609e+08	7.37357e+08	2.3213e+08	3.36066e+08	3.52422e+09	1.02442e+09	2.27763e+08	1.4312e+08	S100A8	Secreted factors
S10A9_HUMAN	Protein S100-A9 (Calgranulin-B) (Calprotectin L1H subunit) (Leukocyte L1 complex heavy chain) (Migration inhibitory factor-related protein 14) (MRP-14) (p14) (S100 calcium-binding protein A9)	7.3941e+08	3.3117e+08	0	0	0	0	2.02383e+08	0	3.22281e+07	3.14672e+07	1.35524e+07	0	0	5.60518e+07	2.57216e+08	3.4903e+07	0	0	0	0	3.63972e+08	1.18643e+10	0	0	2.26312e+08	1.65399e+08	6.53484e+06	0	7.25111e+07	8.75728e+07	0	0	2.13577e+09	1.55599e+08	1.96727e+11	7.27918e+10	7.95541e+10	1.2456e+11	4.12332e+09	8.61998e+08	1.781e+08	1.93586e+08	2.97081e+10	2.06886e+10	7.4622e+07	4.44217e+08	S100A9	Secreted factors
S100P_HUMAN	Protein S100-P (Migration-inducing gene 9 protein) (MIG9) (Protein S100-E) (S100 calcium-binding protein P)	5.97749e+07	0	0	0	0	0	4.25828e+09	3.83257e+09	5.00502e+09	4.69124e+09	1.87887e+08	6.5298e+08	0	0	1.93854e+08	7.28702e+08	0	0	0	0	0	1.55055e+07	0	2.92716e+09	1.12443e+10	1.36002e+10	9.82948e+09	6.45719e+09	0	0	0	0	5.25813e+08	5.67237e+09	5.07777e+09	6.18897e+09	8.62481e+08	1.07755e+10	0	0	1.66975e+10	1.93345e+10	3.46361e+10	2.19942e+10	1.33703e+09	2.09317e+09	S100P	Secreted factors
SBSN_HUMAN	Suprabasin	0	0	0	0	0	0	0	0	0	0	0	0	0	0	0	0	0	0	0	0	1.59917e+09	3.05505e+06	0	0	0	0	0	0	5.20951e+07	3.57876e+07	0	0	7.91694e+09	8.61831e+09	1.66129e+09	6.05914e+08	4.25525e+09	1.64266e+10	0	0	0	2.12855e+08	0	0	0	0	SBSN	Secreted factors
SCG2_HUMAN	Secretogranin-2 (Chromogranin-C) (Secretogranin II) (SgII) [Cleaved into: Secretoneurin (SN); Manserin]	0	0	0	0	0	0	0	0	0	0	0	0	0	0	0	0	0	0	0	0	0	0	0	0	0	0	0	0	0	0	0	0	0	0	0	0	0	0	0	0	0	0	0	0	0	0	SCG2	Secreted factors
SCUB3_HUMAN	Signal peptide, CUB and EGF-like domain-containing protein 3	0	0	0	0	0	0	0	0	0	0	1.21758e+07	0	0	0	0	0	0	0	0	0	0	0	0	0	0	0	0	0	0	0	0	0	0	0	0	0	2.62515e+08	2.47196e+08	0	0	0	0	0	0	0	0	SCUBE3	Secreted factors
SFRP2_HUMAN	Secreted frizzled-related protein 2 (FRP-2) (sFRP-2) (Secreted apoptosis-related protein 1) (SARP-1)	0	0	0	0	0	0	0	0	0	0	235045	4.48072e+06	0	0	0	0	0	0	0	0	0	7888332425	0	0	0	0	0	0	0	0	0	0	9.51789e+07	0	2.41012e+09	1.20965e+09	1.40383e+09	1.46671e+09	0	0	7.7875e+08	2.37589e+08	0	1.19112e+07	0	0	SFRP2	Secreted factors
SRCRL_HUMAN	Soluble scavenger receptor cysteine-rich domain-containing protein SSC5D (Soluble scavenger protein with 5 SRCR domains) (SSc5D)	0	0	0	0	0	0	0	0	0	0	0	0	0	1.5775e+08	0	0	0	0	0	0	5.01567e+09	8.53069e+09	0	0	0	0	0	0	0	0	0	0	0	0	3.34518e+08	1.84168e+08	0	0	0	0	0	0	8.45641e+08	2.78558e+08	0	0	SSC5D	Secreted factors
TGFB1_HUMAN	Transforming growth factor beta-1 (TGF-beta-1) [Cleaved into: Latency-associated peptide (LAP)]	0	0	0	0	0	0	0	0	0	0	2.53435e+07	0	0	0	0	0	0	0	0	0	0	0	0	0	0	0	0	0	2.26719e+08	2.91951e+08	0	0	0	0	0	0	0	0	0	0	5.78173e+06	0	0	0	8.21731e+07	1.18378e+08	TGFB1	Secreted factors
TGFB2_HUMAN	Transforming growth factor beta-2 (TGF-beta-2) (BSC-1 cell growth inhibitor) (Cetermin) (Glioblastoma-derived T-cell suppressor factor) (G-TSF) (Polyergin) [Cleaved into: Latency-associated peptide (LAP)]	0	0	0	0	0	0	0	0	3.51656e+08	2.13966e+07	0	0	0	0	0	0	0	0	0	0	0	0	1.68344e+09	0	1.25674e+08	1.1679e+08	1.07706e+08	4.28384e+07	0	0	0	0	0	0	0	0	0	0	0	0	0	0	0	0	0	0	TGFB2	Secreted factors
TR11B_HUMAN	Tumor necrosis factor receptor superfamily member 11B (Osteoclastogenesis inhibitory factor) (Osteoprotegerin)	0	0	0	0	0	0	0	0	0	0	0	0	0	0	0	0	0	0	0	0	0	0	0	0	0	0	0	0	0	0	0	0	0	0	1.12433e+08	0	0	0	0	0	0	0	2.66345e+08	1.02846e+08	0	0	TNFRSF11B	Secreted factors
TNF6B_HUMAN	Tumor necrosis factor receptor superfamily member 6B (Decoy receptor 3) (DcR3) (Decoy receptor for Fas ligand) (M68)	0	0	0	0	0	0	2.45309e+08	1.21276e+09	6.80805e+08	2.47997e+09	0	0	0	0	0	0	0	0	0	0	0	0	5.95776e+06	2.40073e+09	1.02945e+10	9.97064e+09	8.94539e+09	7.52512e+09	0	0	0	0	8.89364e+07	9.57675e+07	2.38e+09	5.63531e+08	5.0985e+08	4.37275e+08	0	0	0	0	1.99901e+08	1.1053e+08	3.56164e+07	8.73896e+06	TNFRSF6B	Secreted factors
TNF13_HUMAN	Tumor necrosis factor ligand superfamily member 13 (A proliferation-inducing ligand) (APRIL) (TNF- and APOL-related leukocyte expressed ligand 2) (TALL-2) (TNF-related death ligand 1) (TRDL-1) (CD antigen CD256)	0	0	0	0	0	0	0	0	0	0	0	0	0	0	0	0	0	0	0	0	0	0	0	0	0	0	0	0	0	0	0	0	0	0	1.50799e+09	2.80359e+09	0	0	0	0	0	0	0	7.00755e+09	0	0	TNFSF13	Secreted factors
TTHY_HUMAN	Transthyretin (ATTR) (Prealbumin) (TBPA)	0	0	0	0	0	0	0	0	0	0	0	0	0	0	0	0	0	0	1.29607e+06	0	0	1.09857e+09	0	0	0	0	0	0	0	0	0	2.51168e+06	0	0	1.65269e+09	1.32958e+09	2.14053e+09	2.45726e+09	0	0	0	0	4.2318e+08	2.50682e+08	0	0	TTR	Secreted factors
WNT16_HUMAN	Protein Wnt-16	0	0	0	0	0	0	0	4.02839e+08	2.64421e+08	8.50445e+08	0	0	0	0	0	0	0	0	0	0	0	0	0	0	3.03252e+09	1.65885e+09	7.43758e+08	4.58605e+08	0	0	0	0	0	0	6.85387e+08	2.87213e+08	0	1.69737e+08	0	0	6.34772e+07	4.58124e+07	0	0	4.10286e+08	4.19621e+08	WNT16	Secreted factors
WNT7B_HUMAN	Protein Wnt-7b	0	0	0	0	0	0	5.22342e+07	4.54688e+07	1.9809e+08	1.75387e+08	0	0	0	0	0	3.57677e+06	0	0	0	0	0	0	0	0	8.99154e+08	1.04295e+09	1.48148e+09	1.57772e+09	0	0	0	0	0	0	0	0	0	0	0	0	0	0	0	0	0	0	WNT7B	Secreted factors
WNT9A_HUMAN	Protein Wnt-9a (Protein Wnt-14)	0	0	0	0	0	0	0	0	0	0	0	0	0	0	0	0	0	0	0	0	0	0	0	0	0	0	0	0	0	0	0	0	0	0	0	0	0	0	0	0	0	0	0	0	0	0	WNT9A	Secreted factors
[truncated: 1 more columns]
