# Supplementary material for: Bioengineered 3D models of human pancreatic cancer recapitulate in vivo tumour biology
Source: Nat Commun. 2021 Sep 24;12:5623. doi: 10.1038/s41467-021-25921-9 (PMC8463670; doi:10.1038/s41467-021-25921-9)
Supplement: Supplementary file 5 — Supplementary Data 3 [file 41467_2021_25921_MOESM5_ESM.xlsx]

## Sheet: Sheet1
Figure	n	Analysis	Quantity	Condition 1	Condition 2	Variable	Exact p	Effect size (d)	FPR p=	FPR p<	FPR = false positive risk	(prior = 0.5)
4A	3	2-way ANOVA, Bonferroni	fold change	2D	E3 PA	SOX2	<0.0001	3.9917	0.0052	0.0048	p = "p equals" case
				2D	E3 PA	KLF4	<0.0001	24.9047	0.0069	0.0001	p < "p less than" case
				2D	E3 PA	POU5F1	0.1533	6.553	1	0.1329
				2D	E3 PA	NANOG	0.3767	1.33773	0.5869	0.3349
				2D	E3 PA	MYC	>0.9999	2.01676	0.9768	0.5017
				2D	E3 PA	ALDH1A1	0.0004	10.8688	0.0017	0.0005
5A	3	2-way ANOVA, Bonferroni	fold change	2D	5 mg/mL E3 PA	VIM	<0.0001	2.90161	0.0141	0.0135
				2D	10 mg/mL E3 PA	VIM	<0.0001	10.3283	0.0004	0.0003
				2D	10 mg/mL E3 PA	POSTN	0.0493	3.9334	0.3182	0.0498
				1 mg/mL E3 PA	10 mg/mL E3 PA	TIMP1	0.0032	9.11883	0.0604	0.0033
				2D	5 mg/mL E3 PA	MMP14	<0.0001	19.1972	0.0009	0.0001
				2D	10 mg/mL E3 PA	MMP14	<0.0001	9.22582	0.0005	0.0003
				2D	5 mg/mL E3 PA	ZEB1	<0.0001	7.37146	0.0008	0.0007
				2D	10 mg/mL E3 PA	ZEB1	0.0002	2.52342	0.0224	0.0214
				2D	10 mg/mL E3 PA	SNAI2	<0.0001	5.38086	0.002	0.0018
5B	12	1-way ANOVA, Bonferroni	counts	1 mg/mL E3 PA	2.5 mg/mL E3 PA	Vim+ colonies	>0.9999	0.415645	0.7703	0.5418
				1 mg/mL E3 PA	5 mg/mL E3 PA	Vim+ colonies	0.0473	1.32129	0.3101	0.0518
				1 mg/mL E3 PA	10 mg/mL E3 PA	Vim+ colonies	0.0024	1.86218	0.0257	0.0028
5C	3	2-way ANOVA, Bonferroni	log2(fold change)	5 mm CaCl2	minimal ECM	VIM	<0.0001	3.05813	0.012	0.0115
				5 mm CaCl2	minimal ECM	MMP14	<0.0001	7.48074	0.0008	0.0006
				5 mm CaCl2	minimal ECM	LOXL2	<0.0001	16.4821	0.0005	0.0001
				5 mm CaCl2	minimal ECM	ITGB1	0.0002	8.45885	0.0009	0.0006
				5 mm CaCl2	minimal ECM	CD44s	0.0014	6.16917	0.0052	0.0026
				5 mm CaCl2	minimal ECM	CD44v6	0.0029	2.22334	0.0442	0.038
5D	3	2-way ANOVA, Bonferroni	log2(fold change)	E3 PA SM	E3 PA PCM	VIM	>0.9999	0.444313	0.6986	0.5859
				E3 PA SM	E3 PA PCM	ZEB1	<0.0001	6.63689	0.0011	0.0009
				E3 PA SM	E3 PA PCM	LOXL2	<0.0001	7.51501	0.0008	0.0006
				E3 PA SM	E3 PA PCM	MMP14	0.0002	13.4826	0.001	0.0002
				E3 PA SM	E3 PA PCM	TIMP1	0.2094	9.73081	1	0.1731
				E3 PA SM	E3 PA PCM	NODAL	<0.0001	2.24858	0.0299	0.0291
				E3 PA SM	E3 PA PCM	INHBA	0.004	7.33793	0.0307	0.0043
5F	6	1-way ANOVA, Bonferroni	log2(fold change)	Control	HA10K (100 µg/mL)	Invaded cells	0.9898	0.173026	0.7289	0.4993
				Control	HA10K (500 µg/mL)	Invaded cells	0.9998	0.05452	0.6738	0.5
				Control	HA1M (100 µg/mL)	Invaded cells	0.5633	0.472141	0.8546	0.3731
				Control	HA1M (500 µg/mL)	Invaded cells	0.0105	0.796641	0.1318	0.0117
5H	3	2-way ANOVA, Bonferroni	counts	Control	HA10K (100 µg/mL)	>40 µm spheres	>0.9999	0.017541	0.6668	0.6613
				Control	HA10K (200 µg/mL)	>40 µm spheres	>0.9999	0.344662	0.705	0.5798
				Control	HA10K (500 µg/mL)	>40 µm spheres	>0.9999	0.614787	0.779	0.5386
				Control	HA1M (100 µg/mL)	>40 µm spheres	>0.9999	0.88889	0.8674	0.5159
				Control	HA1M (200 µg/mL)	>40 µm spheres	>0.9999	0.617299	0.7798	0.5383
				Control	HA1M (500 µg/mL)	>40 µm spheres	0.0002	2.55187	0.0016	0.0008
				Control	HA10K/1M (500 µg/mL)	>40 µm spheres	<0.0001	3.219	0.0006	0.0003
S4B	3	2-way ANOVA, Bonferroni	fold change	5000 cells	100 000 cells	VIM	0.0245	18.7971	1	0.0239
				5000 cells	100 000 cells	TIMP1	>0.9999	1.36135	0.8892	0.5122
				5000 cells	100 000 cells	LOXL2	<0.0001	42.1113	1	0.0001
				5000 cells	100 000 cells	MMP14	<0.0001	17.1915	0.0006	0.0001
				5000 cells	100 000 cells	ZEB1	>0.9999	8.55677	1	0.5
				5000 cells	100 000 cells	SNAI2	>0.9999	27.7565	1	0.5
S4C	3	2-way ANOVA, Bonferroni	fold change	2D	10 mg/mL E3 PA	VIM	<0.0001	20.3401	0.0012	0.0001
				2D	10 mg/mL E3 PA	ACTA2	0.1659	6.52423	1	0.1423
				2D	10 mg/mL E3 PA	POSTN	<0.0001	18.1647	0.0007	0.0001
				2D	10 mg/mL E3 PA	COL1A1	0.0156	9.13049	0.9841	0.0154
				2D	10 mg/mL E3 PA	LOXL2	<0.0001	38.9158	0.9993	0.0001
				2D	10 mg/mL E3 PA	MMP14	<0.0001	15.0143	0.0004	0.0001
				2D	10 mg/mL E3 PA	TIMP1	0.0006	10.7997	0.0033	0.0007
S4E	3	2-way ANOVA, Bonferroni	log2(fold change)	Matrigel SM	Matrigel PCM	VIM	>0.9999	0.497485	0.7065	0.5783
				Matrigel SM	Matrigel PCM	ZEB1	>0.9999	0.460525	0.701	0.5835
				Matrigel SM	Matrigel PCM	LOXL2	0.4914	2.31941	0.9114	0.3339
				Matrigel SM	Matrigel PCM	MMP14	0.007	7.76986	0.16	0.007
				Matrigel SM	Matrigel PCM	TIMP1	0.1012	6.27664	0.9996	0.0919
				Matrigel SM	Matrigel PCM	NODAL	0.0721	1.68699	0.2234	0.1406
				Matrigel SM	Matrigel PCM	INHBA	>0.9999	0.5968	0.7232	0.5657
S4E	3	2-way ANOVA, Bonferroni	log2(fold change)	Spheres SM	Spheres PCM	VIM	0.1066	4.24673	0.8769	0.0968
				Spheres SM	Spheres PCM	ZEB1	>0.9999	4.71223	1	0.5
				Spheres SM	Spheres PCM	LOXL2	0.0017	1.62445	0.081	0.0756
				Spheres SM	Spheres PCM	MMP14	>0.9999	1.36625	0.8902	0.512
				Spheres SM	Spheres PCM	TIMP1	>0.9999	2.46087	0.9947	0.5003
				Spheres SM	Spheres PCM	NODAL	>0.9999	0.482342	0.7042	0.5805
				Spheres SM	Spheres PCM	INHBA	<0.0001	5.5619	0.0019	0.0016
S4F	3	2-way ANOVA, Bonferroni	log2(fold change)	E3 PA SM	E3 PA CCM	COL1A1	0.0004	13.1855	0.0032	0.0004
				E3 PA SM	E3 PA CCM	COL3A1	<0.0001	27.8313	0.0285	0.0001
				E3 PA SM	E3 PA CCM	TNC	0.011	1.49364	0.1608	0.1081
				E3 PA SM	E3 PA CCM	POSTN	0.0071	7.75599	0.1639	0.0071
				E3 PA SM	E3 PA CCM	LOXL2	<0.0001	3.38248	0.0088	0.0083
				E3 PA SM	E3 PA CCM	TIMP1	<0.0001	13.8804	0.0004	0.0001
				E3 PA SM	E3 PA CCM	TIMP2	>0.9999	0.894852	0.7847	0.5366
				E3 PA SM	E3 PA CCM	TIMP3	0.1678	2.16602	0.4483	0.1692
S5G	3	2-way ANOVA, Bonferroni	log2(fold change)	Control	HA1M (500 µg/mL)	ZEB1	<0.0001	4.63018	0.0005	0.0002
				Control	HA1M (500 µg/mL)	NANOG	<0.0001	3.81694	0.0006	0.0002
				Control	HA1M (500 µg/mL)	SOX2	0.2836	2.41155	0.9869	0.2212
				Control	HA1M (500 µg/mL)	POU5F1	0.3164	1.15757	0.6338	0.2756
