# Supplementary material for: Bioengineered 3D models of human pancreatic cancer recapitulate in vivo tumour biology
Source: Nat Commun. 2021 Sep 24;12:5623. doi: 10.1038/s41467-021-25921-9 (PMC8463670; doi:10.1038/s41467-021-25921-9)
Supplement: Supplementary file 7 — Source Data [file 41467_2021_25921_MOESM7_ESM.xlsx]

## Sheet: 1f
Length	Diameter
263.059	27.042
701.271	17.5
273.61	23.585
300.042	18.2
456.241	21.506
368.12	18.028
315.525	27.951
613.209	21.506
421.641	24.622
147.691	23.585
140.735	19.526
589.242	24.622
449.034	23.049
269.641	21.213
418.808	15
262.023	19.526
334.748	21.36
569.457	19.039
497.324	22.361
283.207	21.36

## Sheet: 1g
Wavelength (nm)	Repeat 1	Repeat 2	Mean	Loess smoothened	Normalized
260	-1.52431	-1.21121	-1.36776	-1.3345	0
259.5	-1.46715	-1.17832	-1.32273	-1.3533	-0.0188
259	-1.53878	-1.17046	-1.35462	-1.3697	-0.0352
258.5	-1.46541	-1.22005	-1.34273	-1.3834	-0.0489
258	-1.61042	-1.26992	-1.44017	-1.3947	-0.0602
257.5	-1.49826	-1.31057	-1.40441	-1.4041	-0.0696
257	-1.56742	-1.36834	-1.46788	-1.4125	-0.078
256.5	-1.51078	-1.26543	-1.3881	-1.4163	-0.0818
256	-1.39388	-1.37322	-1.38355	-1.4112	-0.0767
255.5	-1.49148	-1.26053	-1.376	-1.4058	-0.0713
255	-1.54321	-1.41278	-1.47799	-1.4049	-0.0704
254.5	-1.41587	-1.35275	-1.38431	-1.4101	-0.0756
254	-1.37164	-1.41213	-1.39189	-1.4183	-0.0838
253.5	-1.56239	-1.35771	-1.46005	-1.4239	-0.0894
253	-1.48063	-1.31704	-1.39884	-1.4287	-0.0942
252.5	-1.66993	-1.26965	-1.46979	-1.4407	-0.1062
252	-1.47647	-1.41322	-1.44484	-1.4619	-0.1274
251.5	-1.55323	-1.38332	-1.46828	-1.4857	-0.1512
251	-1.60115	-1.3907	-1.49593	-1.5089	-0.1744
250.5	-1.64356	-1.49217	-1.56786	-1.5282	-0.1937
250	-1.60329	-1.51213	-1.55771	-1.5415	-0.207
249.5	-1.66053	-1.44753	-1.55403	-1.5568	-0.2223
249	-1.54953	-1.5609	-1.55522	-1.5715	-0.237
248.5	-1.67247	-1.44787	-1.56017	-1.5848	-0.2503
248	-1.64915	-1.48824	-1.56869	-1.6036	-0.2691
247.5	-1.8784	-1.60117	-1.73978	-1.6296	-0.2951
247	-1.68399	-1.50117	-1.59258	-1.6552	-0.3207
246.5	-1.77935	-1.53432	-1.65684	-1.6721	-0.3376
246	-1.87626	-1.61771	-1.74699	-1.6851	-0.3506
245.5	-1.82496	-1.58002	-1.70249	-1.7067	-0.3722
245	-1.68059	-1.73096	-1.70578	-1.7442	-0.4097
244.5	-1.92078	-1.57088	-1.74583	-1.8	-0.4655
244	-2.06021	-1.68237	-1.87129	-1.8648	-0.5303
243.5	-2.09006	-1.88591	-1.98798	-1.9304	-0.5959
243	-2.21043	-1.74428	-1.97736	-1.9924	-0.6579
242.5	-2.13951	-2.01398	-2.07674	-2.041	-0.7065
242	-2.17957	-2.02605	-2.10281	-2.0722	-0.7377
241.5	-2.19381	-1.8373	-2.01555	-2.0953	-0.7608
241	-2.31519	-1.99884	-2.15701	-2.1234	-0.7889
240.5	-2.31457	-2.05257	-2.18357	-2.1662	-0.8317
240	-2.18297	-2.17516	-2.17907	-2.2293	-0.8948
239.5	-2.34279	-2.29164	-2.31722	-2.3158	-0.9813
239	-2.51982	-2.31719	-2.41851	-2.4187	-1.0842
238.5	-2.59997	-2.40729	-2.50363	-2.5256	-1.1911
238	-2.78899	-2.57352	-2.68126	-2.635	-1.3005
237.5	-2.80145	-2.69945	-2.75045	-2.7419	-1.4074
237	-2.93555	-2.79112	-2.86334	-2.8429	-1.5084
236.5	-2.79217	-2.93485	-2.86351	-2.9366	-1.6021
236	-3.14731	-2.98688	-3.0671	-3.0215	-1.687
235.5	-3.24886	-2.95213	-3.1005	-3.1047	-1.7702
235	-3.26518	-3.21281	-3.239	-3.1956	-1.8611
234.5	-3.45184	-3.0421	-3.24697	-3.2952	-1.9607
234	-3.39438	-3.32157	-3.35797	-3.397	-2.0625
233.5	-3.59646	-3.4406	-3.51853	-3.4957	-2.1612
233	-3.78939	-3.5073	-3.64834	-3.6	-2.2655
232.5	-3.87873	-3.56855	-3.72364	-3.7147	-2.3802
232	-4.02684	-3.63556	-3.8312	-3.8422	-2.5077
231.5	-3.89187	-3.85075	-3.87131	-3.9762	-2.6417
231	-4.40386	-3.93965	-4.17176	-4.1151	-2.7806
230.5	-4.4185	-4.11434	-4.26642	-4.2648	-2.9303
230	-4.63716	-4.32017	-4.47866	-4.4203	-3.0858
229.5	-4.64331	-4.4339	-4.53861	-4.5692	-3.2347
229	-4.89975	-4.4147	-4.65723	-4.7059	-3.3714
228.5	-5.03084	-4.7847	-4.90777	-4.8393	-3.5048
228	-5.17654	-4.70031	-4.93843	-4.9738	-3.6393
227.5	-5.2531	-4.96159	-5.10735	-5.1049	-3.7704
227	-5.21458	-5.16973	-5.19215	-5.2314	-3.8969
226.5	-5.64157	-5.28864	-5.4651	-5.3519	-4.0174
226	-5.64249	-5.1429	-5.39269	-5.471	-4.1365
225.5	-5.84106	-5.28752	-5.56429	-5.59	-4.2555
225	-5.84229	-5.64031	-5.7413	-5.7002	-4.3657
224.5	-5.99367	-5.5825	-5.78808	-5.8047	-4.4702
224	-6.14994	-5.72388	-5.93691	-5.9137	-4.5792
223.5	-6.17377	-5.86764	-6.0207	-6.0249	-4.6904
223	-6.24118	-5.87469	-6.05794	-6.1236	-4.7891
222.5	-6.41958	-5.98272	-6.20115	-6.2044	-4.8699
222	-6.51305	-6.20189	-6.35747	-6.2628	-4.9283
221.5	-6.49008	-6.12249	-6.30628	-6.2954	-4.9609
221	-6.4903	-6.0817	-6.286	-6.3102	-4.9757
220.5	-6.51453	-6.07517	-6.29485	-6.3071	-4.9726
220	-6.43767	-6.02989	-6.23378	-6.2883	-4.9538
219.5	-6.54095	-5.93998	-6.24047	-6.2614	-4.9269
219	-6.66429	-5.95883	-6.31156	-6.2131	-4.8786
218.5	-6.42805	-5.86996	-6.149	-6.1376	-4.8031
218	-6.37436	-5.64602	-6.01019	-6.0479	-4.7134
217.5	-6.46538	-5.59976	-6.03257	-5.9479	-4.6134
217	-5.90793	-5.33659	-5.62226	-5.8341	-4.4996
216.5	-6.02698	-5.42411	-5.72555	-5.7094	-4.3749
216	-6.06138	-5.40827	-5.73482	-5.5707	-4.2362
215.5	-5.84831	-4.91324	-5.38077	-5.4013	-4.0668
215	-5.606	-4.7018	-5.1539	-5.1982	-3.8637
214.5	-5.43868	-4.56838	-5.00353	-4.9645	-3.63
214	-5.0911	-4.27923	-4.68516	-4.6955	-3.361
213.5	-4.99299	-3.66788	-4.33043	-4.4114	-3.0769
213	-4.51866	-3.85311	-4.18588	-4.1267	-2.7922
212.5	-4.35657	-3.44954	-3.90305	-3.8315	-2.497
212	-3.92483	-2.83564	-3.38023	-3.5217	-2.1872
211.5	-3.66695	-2.74372	-3.20533	-3.1937	-1.8592
211	-3.40359	-2.46219	-2.93289	-2.8383	-1.5038
210.5	-2.95991	-1.91159	-2.43575	-2.4561	-1.1216
210	-2.47047	-1.61064	-2.04056	-2.0552	-0.7207
209.5	-2.15368	-1.13125	-1.64247	-1.6325	-0.298
209	-1.71216	-0.531989	-1.12207	-1.1728	0.1617
208.5	-1.25117	-0.17969	-0.71543	-0.6802	0.6543
208	-1.05483	0.623682	-0.215574	-0.1721	1.1624
207.5	-0.579691	1.10061	0.26046	0.3509	1.6854
207	0.301796	1.69392	0.997858	0.8902	2.2247
206.5	0.731598	2.24318	1.48739	1.4185	2.753
206	1.10351	2.48317	1.79334	1.9162	3.2507
205.5	1.57871	3.096	2.33736	2.3689	3.7034
205	2.08023	3.9126	2.99641	2.7648	4.0993
204.5	1.93015	3.83272	2.88144	3.0993	4.4338
204	2.51916	4.20192	3.36054	3.3472	4.6817
203.5	2.70366	4.72941	3.71653	3.5044	4.8389
203	2.59622	4.29553	3.44588	3.5823	4.9168
202.5	2.88389	4.69799	3.79094	3.5967	4.9312
202	2.54174	3.86007	3.2009	3.5417	4.8762
201.5	2.91883	4.37436	3.6466	3.4295	4.764
201	2.71332	3.91989	3.31661	3.3072	4.6417
200.5	2.22243	4.15495	3.18869	3.179	4.5135
200	2.15803	3.50763	2.83283	3.0424	4.3769
199.5	2.18792	3.6586	2.92326	2.874	4.2085
199	2.57146	3.36408	2.96777	2.6752	4.0097
198.5	1.23678	3.18442	2.2106	2.5435	3.878
198	1.54637	3.69887	2.62262	2.4357	3.7702
197.5	0.816199	3.05644	1.93632	2.2394	3.5739
197	1.08786	2.39728	1.74257	2.4033	3.7378
196.5	0.820707	4.56812	2.69441	-0.4397	0.8948
196	0.56616	1.93656	1.25136	-5.8679	-4.5334
195.5	-0.0282857	-0.758388	-0.393337	-1.9139	-0.5794
195	4.15872	-1.36014	1.39929	11.2859	12.6204
194.5	-6.86771	5.70571	-0.581	25.7401	27.0746
194	-37.7498	-19.3718	-28.5608	35.3562	36.6907
193.5	183.638	221.155	202.397	38.2861	39.6206
193	-9.45132	5.8969	-1.77721	31.468	32.8025
192.5	-15.9076	-5.40496	-10.6563	25.9896	27.3241
192	8.92574	-0.468376	4.22868	19.9151	21.2496
191.5	-10.1603	-10.9916	-10.5759	12.5321	13.8666
191	-5.34347	2.43276	-1.45535	4.0606	5.3951
190.5	-3.6544	-6.79354	-5.22397	-5.0053	-3.6708
190	-0.352807	9.0611	4.35415	-14.1389	-12.8044

## Sheet: 1h
PDX	PA	Matrigel
4167	807.325	24.3436
3025	865.353	44.9952
2573	909.835	37.3236
15370	954.478	39.7978
8822	992.385	42.5463
12900	1028.65	43.3303
859	1062.57	45.684
449	1087.07	46.6015
351	1108.96	49.0531
993	1115.84	48.6294
868	1142.83	49.3262
1361	1169.12	48.95
16180	1192.68	48.805
4813	1188.14	48.9816
5180	1214.48	46.1878
6021	1234.42	44.0121
1798	1248.15	41.744
5632	1240.69	26.2288
430	1232.98	7.21549
635	1162.58	49.671
614	1091.09	34.1539
233	915.048	43.1254
666	674.931	43.0225
620	178.56	43.6979
1124		44.9398
772		45.8805
698		47.7587
863		47.9186
191		47.6018
736		47.4627
1959		50.5284
2225		52.8122
1425		54.4593
2857		57.5718
2717		70.5141
9142		81.4418
10570		96.7091
3720		115.155
11760
6691
4768
4329
4608
4237
1527
6598
4478
1610
1396
1900
1984
4016
1447
2820
739
900
639
763
2225
6500
11440
11890
20800
10710
11020
7423
1275
5768
8164
9869
13910

## Sheet: 4a
	2D			PA
SOX2	0.83878	0.384316	1.7769	2.21668	2.12859	2.04401
KLF4	0.98273	1.01598	1.00129	1.88675	1.97371	1.97644
POU5F1	0.983171	1.08411	0.932718	0.639294	0.592774	0.654993
NANOG	0.7695	1.27191	0.958594	1.06587	1.5692	1.24232
MYC	1.02062	1.0185	0.960889	1.12309	1.04065	1.19954
ALDH1A1	1.07957	0.889128	1.0313	0.251129	0.248532	0.262885

## Sheet: 4b
	12556			12560			12707
PDX	9.54	8.21	15.1	6.87	4.75	7.52	5.43	7.62	3.29
PA-ECM	17.1	4.53	21.5	2.1	13.4	5.49	5.87	5.46	11.9
SPH	5.03	3.01	6.7	2.07	5.82	4.26	2.49	4.15	7.44
ORG	2.17	1.12	1.28	2.06	4.52	2.33	5.34	4.06	4.54
2D	1.52	1.04	0.8	0.98	1.79	3.96	1.3	1.13	2.11

## Sheet: 4c
	40-80 µm				80-120 µm				>120 µm
PA-ECM	68.02	115.1	136		5.232	5.232	5.232		0	0	5.232
Spheres	88.95	52.33	36.63		41.86	5.232	0		10.47	0	5.232
Matrigel	15.7	31.4	62.79	52.33	0	15.7	0	10.47	0	0	0	5.232
2D	26.16	78.49	26.16		16.7	20.93	15.7		5.232	0	0

## Sheet: 4d
	7	14	21	28	35	42	49	56	63	day
PA-ECM no cells	n	n	n	n	n	n	n	n	n	tumour?
PA-ECM no cells	n	n	n	n	n	n	n	n	n
PA-ECM no cells	n	n	n	n	n	n	n	n	n
PA-ECM no cells	n	n	n	n	n	n	n	n	n
PA-ECM	n	n	n	n	y	y	y	y	y
PA-ECM	n	n	n	y	y	y	y	y	y
PA-ECM	n	n	n	y	y	y	culled
PA-ECM	n	n	n	n	y	y	culled
PA-ECM	n	n	y	y	y	y	y	y	y
PA-ECM	n	n	y	y	y	y	y	y	y
Organoids	n	n	n	n	y	y	y	y	y
Organoids	n	n	n	n	n	n	y	y	y
Organoids	n	n	n	y	y	y	y	y	y
Organoids	n	n	n	y	y	y	y	y	y
Organoids	n	n	n	y	y	y	culled
Organoids	n	n	n	n	n	n	n	n	n

## Sheet: 4e
				Day 14						Day 21						Day 28						Day 35
				Average	SD					Average	SD					Average	SD					Average	SD
PA-ECM no cells	/	/		0	0		/	/		0	0		/	/		0	0		/	/		0	0
PA-ECM 50000	7.7	8.28	40.12	18.7	18.5525		8.06	20.56	24.84	17.82	8.71911		9.3	29.3	46.23	28.2767	18.4863		9.34	41.19	38.03	29.52	17.5477
PA-ECM 100000	32.93	39.47	12.79	28.3967	13.9057		59.14	34.8	44.01	45.9833	12.2894		60.79	37.99	44.82	47.8667	11.7014		61.53	40.53	48.6	50.22	10.5933
PA-ECM 200000	59.31	35.72	18.72	37.9167	20.384		66.58	53.43	29.6	49.87	18.7453		112.84	57.48	33.6	67.9733	40.6488		115.2	59.41	33.84	69.4833	41.6049
Organoids 200000	/	/		0	0		21.88	/		21.88	0		22.66	/		22.66	0		24.42	/		24.42	0
				Day 42						Day 49						Day 56						Day 63
				Average	SD					Average	SD					Average	SD					Average	SD
PA-ECM no cells	/	/		0	0		/	/		0	0		/	/		0	0		/	/		0	0
PA-ECM 50000	9.34	42.64	X	25.99	23.5467		9.34	66.98	X	38.16	40.7576		9.34	73.63	X	41.485	45.4599		9.33993	87.5568	X	48.4484	55.3077
PA-ECM 100000	93.17	42.1572	X	67.6636	36.0715		96.43	43.24	X	69.835	37.611		107.806	74.97	X	91.388	23.2185		153.183	77.1071	X	115.145	53.7941
PA-ECM 200000	138.201	86.6687	35.2654	86.7116	51.4677		145.66	89.89	36.05	90.5333	54.8078		165.528	93.312	38.8311	99.2237	63.555		301.771	154.212	56.3295	170.771	123.556
Organoids 200000	28.9821	/		28.9821	0		32.93	/		32.93	0		37.2341	/		37.2341	0		45.5625	/		45.5625	0

## Sheet: 5a
	2D			1 mg/mL E3 PA			2.5 mg/mL E3 PA			5 mg/mL E3 PA			10 mg/mL E3 PA
VIM	0.992426	1.05558	0.951998	0.814548	0.785712	0.925992	1.11139	1.0713	1.081	2.70618	2.9737	2.26775	4.01847	3.27989	3.52262
POSTN	1.27376	0.856837	0.869401	0.546819	0.517321	0.010076	1.41267	1.22895	0.930079	0.338053	0.009891	0.009816	0.449599	0.401845	0.01771
TIMP1	1.01553	0.987763	0.996704	1.55431	1.70796	1.61248	1.16277	1.13884	1.14756	1.12386	0.891599	1.17565	0.796008	0.726913	0.766232
MMP14	1.08116	0.857722	1.06112	2.38109	2.71814	2.51337	1.71109	1.76898	1.82376	3.56725	3.88203	3.81534	2.17076	2.17528	2.45241
ZEB1	1.22897	1.00448	0.766549	1.52784	1.62957	1.10458	1.12255	1.14853	1.70265	5.0026	4.02414	3.75465	2.85812	1.88958	1.54122
SNAI2	0.974486	1.17423	0.851285	0.85723	0.951156	0.692436	1.09357	0.840341	1.13135	3.79985	3.3845	0.388757	4.24961	4.44237	3.01327

## Sheet: 5b
mg/mL	Sample	Total colonies	Vimentin+ colonies	Vim+ proportion	Vim + %	Average	SD
1	A1	17	4	0.235294	23.5294	0.364475	0.147259
	A2	20	8	0.4	40
	A3	13	6	0.461538	46.1538
	A3b	16	5	0.3125	31.25
	A4	10	3	0.3	30
	A5	21	4	0.190476	19.0476
	A6	12	7	0.583333	58.3333
	A7	15	9	0.6	60
	A8	20	3	0.15	15
	A9	14	4	0.285714	28.5714
	A10	32	16	0.5	50
	A11	31	11	0.354839	35.4839
2.5	A1	23	9	0.391304	39.1304	0.428678	0.161283
	A2	26	7	0.269231	26.9231
	A3	27	6	0.222222	22.2222
	A4	21	15	0.714286	71.4286
	B1	28	9	0.321429	32.1429
	B1.25	17	9	0.529412	52.9412
	B2	25	13	0.52	52
	B3	26	12	0.461538	46.1538
5	A1	26	14	0.538462	53.8462	0.522272	0.0826349
	A2	21	14	0.666667	66.6667
	A3	19	8	0.421053	42.1053
	A4	20	9	0.45	45
	A5	16	6	0.375	37.5
	B1	26	14	0.538462	53.8462
	B2	13	7	0.538462	53.8462
	B3	14	8	0.571429	57.1429
	B4.19	22	12	0.545455	54.5455
	B5	16	8	0.5	50
	B6	15	9	0.6	60
10	A1	22	13	0.590909	59.0909	0.595808	0.09571
	A2	20	11	0.55	55
	A3	16	11	0.6875	68.75
	A4	18	11	0.611111	61.1111
	B1	23	11	0.478261	47.8261
	B2	16	10	0.625	62.5
	B3	16	12	0.75	75
	B4	19	9	0.473684	47.3684

[truncated: 24 more sheets: 5c, 5d, 5e, 5f, 5g, 8b, 8c, 8d, S1a, S1b, S1c, S1f, S1g, S4a, S4b, S4c, S4e, S4f, S5a, S5c …]
